# Supplementary material for: Chromosome Evolution in the Family Solanaceae
Source: Front Plant Sci. 2022 Jan 28;12:787590. doi: 10.3389/fpls.2021.787590 (PMC8832121; doi:10.3389/fpls.2021.787590)
Supplement: Supplementary file 5 [file Table_1.xlsx]

## Sheet: data sheet 1
Species	n
Petunia_altiplana	7
Petunia_axillaris	7
Petunia_bonjardinensis	7
Petunia_integrifolia	7
Petunia_mantiqueirensis	7
Petunia_reitzii	7
Petunia_saxicola	7
Petunia_scheideana	7
Bouchetia_anomala	8
Bouchetia_erecta	8
Cestrum_aurantiacum	8
Cestrum_diurnum	8
Cestrum_elegans	8
Cestrum_fasciculatum	8
Cestrum_nocturnum	8
Cestrum_strigilatum	8
Cestrum_tomentosum	8
Hunzikeria_texana	8
Nierembergia_browallioides	8
Nierembergia_calycina	8
Nierembergia_graveolens	8
Nierembergia_hippomanica	8
Nierembergia_linariifolia	8
Nierembergia_pulchella	8
Nierembergia_repens	8
Nierembergia_rivularis	8
Nierembergia_tucumanensis	8
Nierembergia_veitchii	8
Sessea_corymbiflora	8
Vestia_foetida	8
Calibrachoa_parviflora	9
Calibrachoa_pygmaea	9
Calibrachoa_sellowiana	9
Fabiana_imbricata	9
Nicotiana_bonariensis	9
Nicotiana_forgetiana	9
Nicotiana_langsdorffii	9
Nierembergia_ericoides	9
Nierembergia_scoparia	9
Nicandra_physalodes	10
Nicotiana_longiflora	10
Nicotiana_plumbaginifolia	10
Schizanthus_grahamii	10
Schizanthus_hookeri	10
Schizanthus_pinnatus	10
Benthamiella_azorella	11
Brunfelsia_americana	11
Brunfelsia_uniflora	11
Combera_paradoxa	11
Pantacantha_ameghinoi	11
Solanum_platense	11
Alkekengi_officinarum	12
Athenaea_fasciculata	12
Athenaea_sellowiana	12
Brugmansia_sanguinea	12
Calliphysalis_carpenteri	12
Capsicum_baccatum	12
Capsicum_cardenasii	12
Capsicum_chacoense	12
Capsicum_chinense	12
Capsicum_eximium	12
Capsicum_flexuosum	12
Capsicum_frutescens	12
Capsicum_galapagoense	12
Capsicum_pubescens	12
Datura_ceratocaula	12
Datura_discolor	12
Datura_inoxia	12
Datura_quercifolia	12
Datura_stramonium	12
Deprea_bitteriana	12
Deprea_cuyacensis	12
Deprea_glabra	12
Deprea_maculatifolia	12
Deprea_nieva	12
Deprea_parviflora	12
Deprea_pauciflora	12
Deprea_sachapapa	12
Deprea_subtriflora	12
Deprea_zamorae	12
Dunalia_brachyacantha	12
Dunalia_solanacea	12
Dyssochroma_viridiflorum	12
Eriolarynx_australis	12
Eriolarynx_fasciculata	12
Eriolarynx_lorentzii	12
Exodeconus_flavus	12
Iochroma_arborescens	12
Iochroma_cyaneum	12
Iochroma_edule	12
Iochroma_gesnerioides	12
Iochroma_loxense	12
Jaborosa_integrifolia	12
Jaborosa_sativa	12
Jaltomata_chihuahuensis	12
Jaltomata_grandiflora	12
Jaltomata_procumbens	12
Jaltomata_sagastegui	12
Jaltomata_sinuosa	12
Jaltomata_ventricosa	12
Jaltomata_viridiflora	12
Latua_pubiflora	12
Leucophysalis_nana	12
Lycianthes_acapulcensis	12
Lycianthes_asarifolia	12
Lycianthes_ciliolata	12
Lycianthes_dejecta	12
Lycianthes_denticulata	12
Lycianthes_jalicensis	12
Lycianthes_lycioides	12
Lycianthes_lysimachioides	12
Lycianthes_multiflora	12
Lycianthes_peduncularis	12
Lycianthes_rantonnetii	12
Lycianthes_rzedowskii	12
Lycianthes_shanesii	12
Lycium_ameghinoi	12
Lycium_americanum	12
Lycium_amoenum	12
Lycium_australe	12
Lycium_barbarum	12
Lycium_berlandieri	12
Lycium_boerhaviifolium	12
Lycium_bosciifolium	12
Lycium_cestroides	12
Lycium_chanar	12
Lycium_chinense	12
Lycium_ciliatum	12
Lycium_cuneatum	12
Lycium_elongatum	12
Lycium_ferocissimum	12
Lycium_fuscum	12
Lycium_gilliesianum	12
Lycium_infaustum	12
Lycium_minutifolium	12
Lycium_morongii	12
Lycium_nodosum	12
Lycium_oxycarpum	12
Lycium_pallidum	12
Lycium_parishii	12
Lycium_rachidocladum	12
Lycium_ruthenicum	12
Lycium_stenophyllum	12
Lycium_tenue	12
Lycium_tenuispinosum	12
Lycium_vimineum	12
Nicotiana_acaulis	12
Nicotiana_acuminata	12
Nicotiana_benavidesii	12
Nicotiana_cordifolia	12
Nicotiana_corymbosa	12
Nicotiana_glauca	12
Nicotiana_glutinosa	12
Nicotiana_kawakamii	12
Nicotiana_knightiana	12
Nicotiana_linearis	12
Nicotiana_miersii	12
Nicotiana_noctiflora	12
Nicotiana_obtusifolia	12
Nicotiana_otophora	12
Nicotiana_paniculata	12
Nicotiana_pauciflora	12
Nicotiana_petunioides	12
Nicotiana_raimondii	12
Nicotiana_solanifolia	12
Nicotiana_sylvestris	12
Nicotiana_thyrsiflora	12
Nicotiana_tomentosa	12
Nicotiana_tomentosiformis	12
Nicotiana_undulata	12
Nicotiana_wigandioides	12
Nolana_crassulifolia	12
Nolana_divaricata	12
Nolana_galapagensis	12
Nolana_paradoxa	12
Nolana_rostrata	12
Nolana_stenophylla	12
Nolana_villosa	12
Physalis_acutifolia	12
Physalis_arenicola	12
Physalis_cinerascens	12
Physalis_crassifolia	12
Physalis_glutinosa	12
Physalis_hederifolia	12
Physalis_heterophylla	12
Physalis_ignota	12
Physalis_lagascae	12
Physalis_longifolia	12
Physalis_mollis	12
Physalis_patula	12
Physalis_philadelphica	12
Physalis_pruinosa	12
Physalis_virginiana	12
Physalis_viscosa	12
Salpichroa_origanifolia	12
Saracha_punctata	12
Saracha_quitensis	12
Schraderanthus_sp	12
Schwenckia_lateriflora	12
Sclerophylax_adnatifolia	12
Sclerophylax_gilliesii	12
Sclerophylax_sp	12
Sclerophylax_spinescens	12
Solandra_grandiflora	12
Solanum_abutiloides	12
Solanum_acerifolium	12
Solanum_aculeastrum	12
Solanum_aculeatissimum	12
Solanum_adscendens	12
Solanum_aethiopicum	12
Solanum_albidum	12
Solanum_aligerum	12
Solanum_allophyllum	12
Solanum_amygdalifolium	12
Solanum_anguivi	12
Solanum_angustifolium	12
Solanum_aphyodendron	12
Solanum_appendiculatum	12
Solanum_arboreum	12
Solanum_argentinum	12
Solanum_asperolanatum	12
Solanum_asymmetriphyllum	12
Solanum_atropurpureum	12
Solanum_bahamense	12
Solanum_beaugleholei	12
Solanum_berthaultii	12
Solanum_betaceum	12
Solanum_boliviense	12
Solanum_bonariense	12
Solanum_brevicaule	12
Solanum_brevifolium	12
Solanum_bulbocastanum	12
Solanum_cajanumense	12
Solanum_candidum	12
Solanum_capsicoides	12
Solanum_cardiophyllum	12
Solanum_caripense	12
Solanum_carolinense	12
Solanum_chacoense	12
Solanum_cheesmaniae	12
Solanum_chenopodinum	12
Solanum_chilense	12
Solanum_chippendalei	12
Solanum_chmielewskii	12
Solanum_chomatophilum	12
Solanum_chrysotrichum	12
Solanum_circinatum	12
Solanum_citrullifolium	12
Solanum_clarkiae	12
Solanum_clarum	12
Solanum_cleistogamum	12
Solanum_coactiliferum	12
Solanum_coagulans	12
Solanum_conditum	12
Solanum_confusum	12
Solanum_cookii	12
Solanum_corifolium	12
Solanum_crinitum	12
Solanum_crispum	12
Solanum_cyaneopurpureum	12
Solanum_davisense	12
Solanum_densevestitum	12
Solanum_dianthophorum	12
Solanum_dimorphispinum	12
Solanum_diphyllum	12
Solanum_diploconos	12
Solanum_diversiflorum	12
Solanum_donianum	12
Solanum_dulcamara	12
Solanum_echinatum	12
Solanum_ehrenbergii	12
Solanum_elachophyllum	12
Solanum_ellipticum	12
Solanum_etuberosum	12
Solanum_felinum	12
Solanum_fiebrigii	12
Solanum_fraxinifolium	12
Solanum_fructotecto	12
Solanum_furfuraceum	12
Solanum_fusiforme	12
Solanum_giganteum	12
Solanum_glabratum	12
Solanum_glaucophyllum	12
Solanum_glutinosum	12
Solanum_grayi	12
Solanum_habrochaites	12
Solanum_heterodoxum	12
Solanum_hexandrum	12
Solanum_hibernum	12
Solanum_hindsianum	12
Solanum_hirtum	12
Solanum_hoehnei	12
Solanum_hoplopetalum	12
Solanum_horridum	12
Solanum_houstonii	12
Solanum_hystrix	12
Solanum_inaequilaterum	12
Solanum_incamayoense	12
Solanum_incarceratum	12
Solanum_infundibuliforme	12
Solanum_jabrense	12
Solanum_jamaicense	12
Solanum_jamesii	12
Solanum_johnstonii	12
Solanum_kurtzianum	12
Solanum_lanceolatum	12
Solanum_lasiocarpum	12
Solanum_laxissimum	12
Solanum_leopoldense	12
Solanum_lidii	12
Solanum_lucani	12
Solanum_lumholtzianum	12
Solanum_luteoalbum	12
Solanum_lycocarpum	12
Solanum_lycopersicoides	12
Solanum_lyratum	12
Solanum_macrocarpon	12
Solanum_melanospermum	12
Solanum_morelliforme	12
Solanum_multiinterruptum	12
Solanum_multispinum	12
Solanum_muricatum	12
Solanum_myriacanthum	12
Solanum_nemophilum	12
Solanum_neorickii	12
Solanum_nummularium	12
Solanum_obliquum	12
Solanum_ochranthum	12
Solanum_oedipus	12
Solanum_okadae	12
Solanum_oldfieldii	12
Solanum_oligacanthum	12
Solanum_palinacanthum	12
Solanum_palitans	12
Solanum_pallidum	12
Solanum_paludosum	12
Solanum_palustre	12
Solanum_paniculatum	12
Solanum_pectinatum	12
Solanum_pennellii	12
Solanum_peruvianum	12
Solanum_physalifolium	12
Solanum_pimpinellifolium	12
Solanum_pinnatisectum	12
Solanum_piurae	12
Solanum_polyadenium	12
Solanum_prinophyllum	12
Solanum_pseudolulo	12
Solanum_ptychanthum	12
Solanum_pungetium	12
Solanum_pyracanthos	12
Solanum_quadriloculatum	12
Solanum_quitoense	12
Solanum_reductum	12
Solanum_repandum	12
Solanum_robustum	12
Solanum_rostratum	12
Solanum_rovirosanum	12
Solanum_sandwicense	12
Solanum_santolallae	12
Solanum_semiarmatum	12
Solanum_sessiliflorum	12
Solanum_sibundoyense	12
Solanum_sisymbriifolium	12
Solanum_spegazzinii	12
Solanum_stagnale	12
Solanum_stelligerum	12
Solanum_stenophyllidium	12
Solanum_stipuloideum	12
Solanum_stramoniifolium	12
Solanum_stuckertii	12
Solanum_stupefactum	12
Solanum_sturtianum	12
Solanum_taeniotrichum	12
Solanum_tarijense	12
Solanum_tenuipes	12
Solanum_tenuispinum	12
Solanum_terminale	12
Solanum_tetrathecum	12
Solanum_thomasiifolium	12
Solanum_tribulosum	12
Solanum_triflorum	12
Solanum_tripartitum	12
Solanum_unilobum	12
Solanum_urticans	12
Solanum_valdiviense	12
Solanum_vernei	12
Solanum_verrucosum	12
Solanum_vespertilio	12
Solanum_vestissimum	12
Solanum_viarum	12
Solanum_violaceimarmoratum	12
Solanum_violaceum	12
Solanum_viridifolium	12
Solanum_wendlandii	12
Solanum_wrightii	12
Trianaea_nobilis	12
Trozelia_grandiflora	12
Trozelia_umbellata	12
Vassobia_breviflora	12
Witheringia_solanacea	12
Capsicum_campylopodium	13
Capsicum_lanceolatum	13
Capsicum_lycianthoides	13
Capsicum_pereirae	13
Capsicum_recurvatum	13
Capsicum_rhomboideum	13
Capsicum_schottianum	13
Capsicum_tovarii	13
Metternichia_princeps	13
Hyoscyamus_muticus	14
Physochlaina_orientalis	14
Ipomoea	15
Nicotiana_maritima	16
Nicotiana_suaveolens	16
Hyoscyamus_niger	17
Hyoscyamus_turcomanicus	17
Nicotiana_gossei	18
Solanum_dasyphyllum	18
Solanum_maglia	18
Solanum_yungasense	18
Nicotiana_excelsior	19
Nicotiana_goodspeedii	20
Nicotiana_rosulata	20
Nicotiana_occidentalis	21
Browallia_speciosa	22
Nicotiana_rotundifolia	22
Przewalskia_tangutica	22
Quincula_lobata	22
Salpiglossis_sinuata	22
Nicotiana_africana	23
Nicotiana_umbratica	23
Solanum_aviculare	23
Solanum_capsiciforme	23
Solanum_linearifolium	23
Solanum_simile	23
Solanum_symonii	23
Anisodus_acutangulus	24
Anisodus_carniolicoides	24
Anisodus_luridus	24
Anisodus_tanguticus	24
Atropanthe_sinensis	24
Chamaesaracha_coronopus	24
Dunalia_spinosa	24
Espadaea_amoena	24
Iochroma_parvifolium	24
Leucophysalis_grandiflora	24
Lycianthes_biflora	24
Lycium_exsertum	24
Mandragora_caulescens	24
Nicotiana_clevelandii	24
Nicotiana_nudicaulis	24
Nicotiana_quadrivalvis	24
Nicotiana_repanda	24
Nicotiana_stocktonii	24
Physalis_peruviana	24
Physalis_pubescens	24
Physochlaina_physaloides	24
Scopolia_carniolica	24
Solanum_agrimonifolium	24
Solanum_campylacanthum	24
Solanum_comptum	24
Solanum_hjertingii	24
Solanum_juvenale	24
Solanum_longiconicum	24
Solanum_oxycarpum	24
Solanum_raphanifolium	24
Solanum_retroflexum	24
Solanum_stoloniferum	24
Solanum_subpanduratum	24
Solanum_sucrense	24
Solanum_ugentii	24
Withania_coagulans	24
Withania_somnifera	24
Anthotroche_pannosa	30
Cyphanthera_albicans	30
Cyphanthera_anthocercidea	30
Cyphanthera_microphylla	30
Duboisia_hopwoodii	30
Duboisia_leichhardtii	30
Duboisia_myoporoides	30
Hyoscyamus_albus	34
Hyoscyamus_pusillus	34
Crenidium_spinescens	35
Anthocercis_gracilis	36
Anthocercis_ilicifolia	36
Anthocercis_littorea	36
Anthocercis_viscosa	36
Solanum_albicans	36
Solanum_guerreroense	36
Solanum_guineense	36
Solanum_hougasii	36
Solanum_iopetalum	36
Solanum_moscopanum	36
Symonanthus_aromaticus	36
Solanum_multivenosum	46
Grammosolen_dixonii	56
Grammosolen_truncatus	56
Solanum_nigrum	12=0.15_18=0.15_21=0.14_24=0.14_30=0.14_32=0.14_36=0.14
Solanum_acaule	12=0.25_18=0.25_24=0.25_30=0.25
Solanum_oplocense	12=0.33_24=0.34_36=0.33
Solanum_americanum	12=0.34_24=0.33_36=0.33
Solanum_elaeagnifolium	12=0.34_24=0.33_36=0.33
Solanum_hieronymi	12=0.34_24=0.33_36=0.33
Solanum_torvum	12=0.34_24=0.33_36=0.33
Solanum_candolleanum	12=0.5_18=0.5
Solanum_immite	12=0.5_18=0.5
Solanum_microdontum	12=0.5_18=0.5
Datura_metel	12=0.5_24=0.5
Iochroma_fuchsioides	12=0.5_24=0.5
Jaltomata_umbellata	12=0.5_24=0.5
Lycium_californicum	12=0.5_24=0.5
Lycium_chilense	12=0.5_24=0.5
Nicotiana_arentsii	12=0.5_24=0.5
Physalis_angulata	12=0.5_24=0.5
Solanum_andreanum	12=0.5_24=0.5
Solanum_campanulatum	12=0.5_24=0.5
Solanum_centrale	12=0.5_24=0.5
Solanum_cinereum	12=0.5_24=0.5
Solanum_dioicum	12=0.5_24=0.5
Solanum_discolor	12=0.5_24=0.5
Solanum_esuriale	12=0.5_24=0.5
Solanum_ferocissimum	12=0.5_24=0.5
Solanum_incanum	12=0.5_24=0.5
Solanum_petrophilum	12=0.5_24=0.5
Solanum_phlomoides	12=0.5_24=0.5
Solanum_sparsipilum	12=0.5_24=0.5
Solanum_vescum	12=0.5_24=0.5
Solanum_villosum	12=0.5_24=0.5
Solanum_mauritianum	12=0.5_36=0.5
Solanum_orbiculatum	12=0.5_36=0.5
Physochlaina_praealta	21=0.5_41=0.5
Scopolia_japonica	23=0.25_24=0.25_43=0.25_44=0.25
Physalis_minima	24=0.5_36=0.5
Solanum_colombianum	24=0.5_36=0.5
Solanum_scabrum	24=0.5_36=0.5
Atropa_belladonna	25=0.25_30=0.25_36=0.25_37=0.25
Solanum_demissum	30=0.5_36=0.5
Solanum_opacum	35=0.5_36=0.5
Solanum_laciniatum	36=0.34_46=0.33_48=0.33
Lycium_fremontii	48=0.5_60=0.5
Solanum_furcatum	6=0.5_36=0.5
Nicotiana_alata	8=0.33_9=0.33_10=0.34
Solanum_laxum	8=0.5_12=0.5
Nierembergia_rigida	8=0.5_16=0.5
Nierembergia_aristata	8=0.5_24=0.5
