# Supplementary material for: Chromosome Evolution in the Family Solanaceae
Source: Front Plant Sci. 2022 Jan 28;12:787590. doi: 10.3389/fpls.2021.787590 (PMC8832121; doi:10.3389/fpls.2021.787590)
Supplement: Supplementary file 6 [file Table_2.xlsx]

## Sheet: Data
						SPECIES											Banding	FISH				genome
Subfamily	Tribe	Subtribe/ Clade	Clade 2	Genus		Species (green = ready in database, red = without sequences, orange = sequences soon)	n	2n	LT	Karyotype formula	m	sm	st	t	C	r	1 = AgNOR 2=C-Banding 3=CMA-DAPI	45S	5s	otros	physical map	sequences	1 = chl 2=compl	BIBLIO
Solanoideae	Physalideae	Iochrominae				Acnistus arborescens	12	24		12m	12	0	0	0	3.85	1.32
Solanoideae	Hyoscyameae			Anisodus	1	Anisodus acutangulus					20	4	0	0	4.16	1.43
Solanoideae	Hyoscyameae			Anisodus	1	Anisodus carniolicoides					20	4	0	0	4.11	1.39
Solanoideae	Hyoscyameae			Anisodus	1	Anisodus luridus					16	8	0	0	4.17	1.39
						Anisodus tanguticus					20	4	0	0	4.14	1.40
Nicotianoideae	Anthocercideae			Anthocercis	1	Anthocercis angustifolia F.Muell.
Nicotianoideae	Anthocercideae			Anthocersis	1	Anthocercis anisantha Endl.
Nicotianoideae	Anthocercideae			Anthocersis	1	Anthocercis fasciculata F.Muell.
Nicotianoideae	Anthocercideae			Anthocersis	1	Anthocercis genistoides Miers
Nicotianoideae	Anthocercideae			Anthocercis	1	Anthocercis gracilis Benth.
Nicotianoideae	Anthocercideae			Anthocercis	1	Anthocercis ilicifolia Hook.
Nicotianoideae	Anthocercideae			Anthocercis	1	Anthocercis intricata F.Muell.
Nicotianoideae	Anthocercideae			Anthocercis	1	Anthocercis littorea Labill.
Nicotianoideae	Anthocercideae			Anthocercis	1	Anthocercis sylvicola T.D.Macfarl.& Ward.-Johnson
Nicotianoideae	Anthocercideae			Anthocercis	1	Anthocercis viscosa R.Br.
Nicotianoideae	Anthocercideae			Anthotroche	1	Anthotroche myoporoides C.A.Gardner
Nicotianoideae	Anthocercideae			Anthotroche	1	Anthotroche pannosa Endl.
Nicotianoideae	Anthocercideae			Anthotroche	1	Anthotroche walcottii F.Muell.
Solanoideae	Physalideae	Withaninae		Athenaea	1	Athenaea angustifolia
Solanoideae	Physalideae	Withaninae		Athenaea	1	Athenaea anonacea (= Athenaea pereirae)
Solanoideae	Physalideae	Withaninae		Athenaea	1	Athenaea brasiliana
Solanoideae	Physalideae	Withaninae		Archiphysalis	1	Athenaea chamaesarachoides
Solanoideae	Physalideae	Withaninae		Athenaea	1	Athenaea cuspidata
Solanoideae	Physalideae	Withaninae		Athenaea	1	Athenaea fasciculata					9	3	0	0	5.47	1.53
Solanoideae	Physalideae	Withaninae		Athenaea	1	Athenaea martiana
Solanoideae	Physalideae	Physalidinae		Alkekengi	1	Athenaea officinarum
Solanoideae	Physalideae	Withaninae		Athenaea	1	Athenaea picta
Solanoideae	Physalideae	Withaninae		Athenaea	1	Athenaea pogogena
Solanoideae	Physalideae	Withaninae		Athenaea	1	Athenaea sellowiana
Solanoideae	Physalideae	Withaninae		Athenaea	1	Athenaea tomentosa
Solanoideae	Physalideae	Withaninae		Athenaea	1	Athenaea velutina
Solanoideae	Physalideae	Withaninae		Athenaea	1	Athenaea wettsteiniana
Solanoideae	Hyoscyameae			Atropa	1	Atropa acuminata Royle ex Lindl.
Solanoideae	Hyoscyameae			Atropa	1	Atropa baetica Willk.
Solanoideae	Hyoscyameae			Atropa	1	Atropa belladonna L.
Solanoideae	Hyoscyameae			Atropa	1	Atropa komarovii Blin. & Shalyt
Solanoideae	Hyoscyameae			Atropa	1	Atropa pallidiflora Schönb.-Tem.
Solanoideae	Hyoscyameae			Atropanthe	1	Atropanthe sinensis					23	1	0	0	4.17	1.34
Benthamielleae				Benthamiella	1	Benthamiella azorella
Benthamielleae				Benthamiella	1	Benthamiella azorelloides
Benthamielleae				Benthamiella	1	Benthamiella chubutensis
Benthamielleae				Benthamiella	1	Benthamiella graminifolia
Benthamielleae				Benthamiella	1	Benthamiella lanata
Benthamielleae				Benthamiella	1	Benthamiella longifolia
Solanoideae	Physalideae	Physalidinae		Brachistus	1	Benthamiella nelsonii
Benthamielleae				Benthamiella	1	Benthamiella nordenskioldii
Benthamielleae				Benthamiella	1	Benthamiella patagonica
Benthamielleae				Benthamiella	1	Benthamiella pynophylloides
Benthamielleae				Benthamiella	1	Benthamiella skottsbergii
Benthamielleae				Benthamiella	1	Benthamiella sorianoi
Benthamielleae				Benthamiella	1	Benthamiella spegazziniana
Petunioideae				Bouchetia	1	Bouchetia anomala (Miers) Britton & Rusby
Petunioideae				Bouchetia	1	Bouchetia erecta DC. ex Dunal
Petunioideae				Bouchetia	1	Bouchetia procumbens DC. ex Dunal
Solanoideae	Physalideae	Physalidinae		Brachistus	1	Brachistus knappiae
Solanoideae	Physalideae	Physalidinae		Brachistus	1	Brachistus stramonnifolius
Cestroideae	Browallieae			Browallia	1	Browallia abbreviata Benth.
Cestroideae	Browallieae			Browallia	1	Browallia acutiloba A.S.Alva & O.D.Carranza
Cestroideae	Browallieae			Browallia	1	Browallia albiantha S.Leiva & Tantalean
Cestroideae	Browallieae			Browallia	1	Browallia americana L.
Cestroideae	Browallieae			Browallia	1	Browallia amicora S.Leiva
Cestroideae	Browallieae			Browallia	1	Browallia coalita S.Leiva
Cestroideae	Browallieae			Browallia	1	Browallia corongoana S.Leiva & Tantalean
Cestroideae	Browallieae			Browallia	1	Browallia dilloniana Limo, K.Lezama & S.Leiva
Cestroideae	Browallieae			Browallia	1	Browallia eludens Van Devender & P.D.Jenkins
Cestroideae	Browallieae			Browallia	1	Browallia guzmangoa S.Leiva
Cestroideae	Browallieae			Browallia	1	Browallia longitubulata S.Leiva
Cestroideae	Browallieae			Browallia	1	Browallia mionei S.Leiva & Tantalean
Cestroideae	Browallieae			Browallia	1	Browallia mirabilis S.Leiva
Cestroideae	Browallieae			Browallia	1	Browallia pallascana S. Leiva, J. Jara & Tantalean
Cestroideae	Browallieae			Browallia	1	Browallia plazapampae S.Leiva & Tantalean
Cestroideae	Browallieae			Browallia	1	Browallia salpoana S.Leiva
Cestroideae	Browallieae			Browallia	1	Browallia sandrae S.Leiva, Farruggia & Tepe
Cestroideae	Browallieae			Browallia	1	Browallia speciosa Hook.
Cestroideae	Browallieae			Browallia	1	Browallia termophylla S.Leiva, Tantalean & Peláez
Cestroideae	Browallieae			Browallia	1	Browallia tingo-mariae S. Leiva
Cestroideae	Browallieae			Browallia	1	Browallia truxillana S. Leiva, Florián & Tantalean
Cestroideae	Browallieae			Browallia	1	Browallia viscosa Kunth
Solanoideae	Datureae			Brugmansia	1	Brugmansia arborea (L.) Sweet
Solanoideae	Datureae			Brugmansia	1	Brugmansia aurea Lagerh.
Solanoideae	Datureae			Brugmansia	1	Brugmansia insignis (Barb.Rodr.) Lockwood ex R.E.Schult.
Solanoideae	Datureae			Brugmansia	1	Brugmansia sanguinea (Ruiz & Pav.) D.Don
Solanoideae	Datureae			Brugmansia	1	Brugmansia suaveolens (Humb. & Bonpl. ex Willd.) Sweet
Solanoideae	Datureae			Brugmansia	1	Brugmansia versicolor Lagerh.
Solanoideae	Datureae			Brugmansia	1	Brugmansia vulcanicola (A.S.Barclay) R.E.Schult.
Petunioideae				Brunfelsia	1	Brunfelsia acunae Hadac
Petunioideae				Brunfelsia	1	Brunfelsia amazonica Morton
Petunioideae				Brunfelsia	1	Brunfelsia americana L.
Petunioideae				Brunfelsia	1	Brunfelsia australis Benth.
Petunioideae				Brunfelsia	1	Brunfelsia bahiensis Benth.
Petunioideae				Brunfelsia	1	Brunfelsia boliviana Plowman
Petunioideae				Brunfelsia	1	Brunfelsia bonodora (Vell.) J.F.Macbr.
Petunioideae				Brunfelsia	1	Brunfelsia brasiliensis (Spreng.) L.B.Sm. & Downs
Petunioideae				Brunfelsia	1	Brunfelsia burchellii Plowman
Petunioideae				Brunfelsia	1	Brunfelsia cabiesesiana J.G.Graham
Petunioideae				Brunfelsia	1	Brunfelsia cestroides A.Rich.
Petunioideae				Brunfelsia	1	Brunfelsia chiricaspi Plowman
Petunioideae				Brunfelsia	1	Brunfelsia chocoensis Plowman
Petunioideae				Brunfelsia	1	Brunfelsia clandestina Plowman
Petunioideae				Brunfelsia	1	Brunfelsia clarensis Britton & P.Wilson
Petunioideae				Brunfelsia	1	Brunfelsia cuneifolia J.A.Schmidt
Petunioideae				Brunfelsia	1	Brunfelsia densifolia Krug & Urb.
Petunioideae				Brunfelsia	1	Brunfelsia dwyeri D'Arcy
Petunioideae				Brunfelsia	1	Brunfelsia grandiflora D.Don
Petunioideae				Brunfelsia	1	Brunfelsia grisebachii Amshoff
Petunioideae				Brunfelsia	1	Brunfelsia guianensis Benth.
Petunioideae				Brunfelsia	1	Brunfelsia hydrangeiformis (Pohl) Benth.
Petunioideae				Brunfelsia	1	Brunfelsia imatacana Plowman
Petunioideae				Brunfelsia	1	Brunfelsia jamaicensis (Benth.) Griseb.
Petunioideae				Brunfelsia	1	Brunfelsia lactea Krug & Urb.
Petunioideae				Brunfelsia	1	Brunfelsia latifolia (Pohl) Benth.
Petunioideae				Brunfelsia	1	Brunfelsia linearis Ekman ex Urb.
Petunioideae				Brunfelsia	1	Brunfelsia macrocarpa Plowman
Petunioideae				Brunfelsia	1	Brunfelsia macroloba Urb.
Petunioideae				Brunfelsia	1	Brunfelsia maliformis Urb.
Petunioideae				Brunfelsia	1	Brunfelsia martiana Plowman
Petunioideae				Brunfelsia	1	Brunfelsia membranacea Urb.
Petunioideae				Brunfelsia	1	Brunfelsia mire Monach.
Petunioideae				Brunfelsia	1	Brunfelsia nitida Benth.
Petunioideae				Brunfelsia	1	Brunfelsia obovata Benth.
Petunioideae				Brunfelsia	1	Brunfelsia pauciflora (Cham. & Schltdl.) Benth.
Petunioideae				Brunfelsia	1	Brunfelsia picardae Krug & Urb.
Petunioideae				Brunfelsia	1	Brunfelsia pilosa Plowman
Petunioideae				Brunfelsia	1	Brunfelsia plicata Urb.
Petunioideae				Brunfelsia	1	Brunfelsia plowmaniana Filipowicz & M.Nee
Petunioideae				Brunfelsia	1	Brunfelsia pluriflora Urb.
Petunioideae				Brunfelsia	1	Brunfelsia portoricensis Krug & Urb.
Petunioideae				Brunfelsia	1	Brunfelsia purpurea Griseb.
Petunioideae				Brunfelsia	1	Brunfelsia rupestris Plowman
Petunioideae				Brunfelsia	1	Brunfelsia shaferi Britton & P.Wilson
Petunioideae				Brunfelsia	1	Brunfelsia sinuata A.Rich.
Petunioideae				Brunfelsia	1	Brunfelsia splendida Urb.
Petunioideae				Brunfelsia	1	Brunfelsia undulata Sw.
Petunioideae				Brunfelsia	1	Brunfelsia uniflora (Pohl) D.Don
Petunioideae				Brunfelsia	1	Brunfelsia abbottii Leonard
Petunioideae				Calibrachoa	1	Calibrachoa caesia (Sendtn.) Wijsman
Petunioideae				Calibrachoa	1	Calibrachoa cordifolia Stehmann & L.W.Aguiar
Petunioideae				Calibrachoa	1	Calibrachoa dusenii (R.E.Fr.) Stehmann & Semir
Petunioideae				Calibrachoa	1	Calibrachoa eglandulata Stehmann & Semir
Petunioideae				Calibrachoa	1	Calibrachoa elegans (Miers) Stehmann & Semir
Petunioideae				Calibrachoa	1	Calibrachoa ericifolia (R.E.Fr.) Wijsman
Petunioideae				Calibrachoa	1	Calibrachoa excellens (R.E.Fr.) Wijsman
Petunioideae				Calibrachoa	1	Calibrachoa felipponei (Sandwith) Stehmann
Petunioideae				Calibrachoa	1	Calibrachoa heterophylla (Sendtn.) Wijsman
Petunioideae				Calibrachoa	1	Calibrachoa humilis (R.E.Fr.) Stehmann & Semir
Petunioideae				Calibrachoa	1	Calibrachoa irgangiana Stehmann
Petunioideae				Calibrachoa	1	Calibrachoa linearis (Hook.) Wijsman
Petunioideae				Calibrachoa	1	Calibrachoa linoides (Sendtn.) Wijsman
Petunioideae				Calibrachoa	1	Calibrachoa longistyla Stehmann & Greppi
Petunioideae				Calibrachoa	1	Calibrachoa micrantha (R.E.Fr.) Stehmann & Semir
Petunioideae				Calibrachoa	1	Calibrachoa missionica Stehmann & Semir
Petunioideae				Calibrachoa	1	Calibrachoa ovalifolia (Miers) Stehmann & Semir
Petunioideae				Calibrachoa	1	Calibrachoa paranensis (Dusén) Wijsman
Petunioideae				Calibrachoa	1	Calibrachoa parviflora (Juss.) D'Arcy
Petunioideae				Calibrachoa	1	Calibrachoa pubescens (Spreng.) Stehmann
Petunioideae				Calibrachoa	1	Calibrachoa pygmaea (R.E.Fr.) Wijsman
Petunioideae				Calibrachoa	1	Calibrachoa scabridula (C.V.Morton) Stehmann
Petunioideae				Calibrachoa	1	Calibrachoa sellowiana (Sendtn.) Wijsman
Petunioideae				Calibrachoa	1	Calibrachoa sendtneriana (R.E.Fr.) Stehmann & Semir
Petunioideae				Calibrachoa	1	Calibrachoa serrulata (L.B.Sm. & Downs) Stehmann & Semir
Petunioideae				Calibrachoa	1	Calibrachoa spathulata (L.B.Sm. & Downs) Stehmann & Semir
Petunioideae				Calibrachoa	1	Calibrachoa thymifolia (A.St.-Hil.) Stehmann & Semir
Solanoideae	Physalideae	Physalidinae		Calliphysalis	1	Calliphysalis carpenteri
Solanoideae	Physalideae	Physalidinae		Capsicophysalis	1	Capsicophysalis potosina
Solanoideae	Capsiceae			Capsicum	1	Capsicum annuum					11	0	1	0	3.53	1.37
Solanoideae	Capsiceae			Capsicum	1	Capsicum baccatum					11	0	1	0	6.19	1.30
Solanoideae	Capsiceae			Capsicum	1	Capsicum buforum
Solanoideae	Capsiceae			Capsicum	1	Capsicum caatingae
Solanoideae	Capsiceae			Capsicum	1	Capsicum caballeroi
Solanoideae	Capsiceae			Capsicum	1	Capsicum campylopodium					10	2	1	0	4.06	1.63
Solanoideae	Capsiceae			Capsicum	1	Capsicum caracense
Solanoideae	Capsiceae			Capsicum	1	Capsicum cardenasii					11	1	0	0	5.73	1.34
Solanoideae	Capsiceae			Capsicum	1	Capsicum ceratocalyx
Solanoideae	Capsiceae			Capsicum	1	Capsicum chacoense					11	0	1	0	3.39	1.33
Solanoideae	Capsiceae			Capsicum	1	Capsicum chinense					11	0	1	0	4.83	1.39
						Capsicum ciliatum
Solanoideae	Capsiceae			Capsicum	1	Capsicum coccineum
Solanoideae	Capsiceae			Capsicum	1	Capsicum cornutum
Solanoideae	Capsiceae			Capsicum	1	Capsicum cumanense
Solanoideae	Capsiceae			Capsicum	1	Capsicum dimorphum
Solanoideae	Capsiceae			Capsicum	1	Capsicum dusenii
Solanoideae	Capsiceae			Capsicum	1	Capsicum eshbaughii
Solanoideae	Capsiceae			Capsicum	1	Capsicum eximium					11	1	0	0	5.81	1.35
Solanoideae	Capsiceae			Capsicum	1	Capsicum flexuosum					11	0	1	0	9.76	1.46
Solanoideae	Capsiceae			Capsicum	1	Capsicum friburgense
Solanoideae	Capsiceae			Capsicum	1	Capsicum frutescens					11	0	1	0	5.68	1.41
Solanoideae	Capsiceae			Capsicum	1	Capsicum galapagoense					11	0	1	0	4.38	1.33
Solanoideae	Capsiceae			Capsicum	1	Capsicum geminifolium
						Capsicum geminifolium
Solanoideae	Capsiceae			Capsicum	1	Capsicum havanense
Solanoideae	Capsiceae			Capsicum	1	Capsicum hookerianum
Solanoideae	Capsiceae			Capsicum	1	Capsicum hunzikerianum
						Capsicum hunzikerianum
Solanoideae	Capsiceae			Capsicum	1	Capsicum lanceolatum
						Capsicum lanceolatum
Solanoideae	Capsiceae			Capsicum	1	Capsicum leptopodum
Solanoideae	Capsiceae			Capsicum	1	Capsicum longidentatum
Solanoideae	Capsiceae			Capsicum	1	Capsicum longifolium
						Capsicum lycianthoides
Solanoideae	Capsiceae			Capsicum	1	Capsicum minutiflorum
						Capsicum minutiflorum
Solanoideae	Capsiceae			Capsicum	1	Capsicum mirabile
Solanoideae	Capsiceae			Capsicum	1	Capsicum mositicum
Solanoideae	Capsiceae			Capsicum	1	Capsicum neii
Solanoideae	Capsiceae			Capsicum	1	Capsicum pereirae					9	1	2	1	5.67	2.11
Solanoideae	Capsiceae			Capsicum	1	Capsicum piuranum
Solanoideae	Capsiceae			Capsicum	1	Capsicum pubescens					11	0	1	0	6.60	1.36
Solanoideae	Capsiceae			Capsicum	1	Capsicum ramosissimum
Solanoideae	Capsiceae			Capsicum	1	Capsicum recurvatum					10	2	1	0	5.70	1.48
Solanoideae	Capsiceae			Capsicum	1	Capsicum rhomboideum					10	1	2	0	4.11	1.61
Solanoideae	Capsiceae			Capsicum	1	Capsicum schottianum					9	2	1	1	7.22	1.97
Solanoideae	Capsiceae			Capsicum	1	Capsicum scolnikianum
Solanoideae	Capsiceae			Capsicum	1	Capsicum tovarii					11	1	0	0	5.92	1.33
Solanoideae	Capsiceae			Capsicum	1	Capsicum villosum
						Capsicum villosum					9	3	1	0
Cestroideae	Cestreae			Cestrum	1	Cestrum abeggii
Cestroideae	Cestreae			Cestrum	1	Cestrum aberrans
Cestroideae	Cestreae			Cestrum	1	Cestrum acuminatum
Cestroideae	Cestreae			Cestrum	1	Cestrum acutifolium
Cestroideae	Cestreae			Cestrum	1	Cestrum affine
Cestroideae	Cestreae			Cestrum	1	Cestrum alternifolium
Cestroideae	Cestreae			Cestrum	1	Cestrum amistadense
Cestroideae	Cestreae			Cestrum	1	Cestrum anagyris
Cestroideae	Cestreae			Cestrum	1	Cestrum angulosum
Cestroideae	Cestreae			Cestrum	1	Cestrum aurantiacum
Cestroideae	Cestreae			Cestrum	1	Cestrum auriculatum
Cestroideae	Cestreae			Cestrum	1	Cestrum axillare
Cestroideae	Cestreae			Cestrum	1	Cestrum azuense
Cestroideae	Cestreae			Cestrum	1	Cestrum bahamense
Cestroideae	Cestreae			Cestrum	1	Cestrum benthamii
Cestroideae	Cestreae			Cestrum	1	Cestrum bicolor
Cestroideae	Cestreae			Cestrum	1	Cestrum bigibbosum
Cestroideae	Cestreae			Cestrum	1	Cestrum bracteatum
Cestroideae	Cestreae			Cestrum	1	Cestrum brevifolium
Cestroideae	Cestreae			Cestrum	1	Cestrum brunneopurpureum
Cestroideae	Cestreae			Cestrum	1	Cestrum buxifolium
Cestroideae	Cestreae			Cestrum	1	Cestrum buxoides
Cestroideae	Cestreae			Cestrum	1	Cestrum cahosianum
Cestroideae	Cestreae			Cestrum	1	Cestrum capsulare
Cestroideae	Cestreae			Cestrum	1	Cestrum chiapense
Cestroideae	Cestreae			Cestrum	1	Cestrum chimborazinum
Cestroideae	Cestreae			Cestrum	1	Cestrum chiriquianum
Cestroideae	Cestreae			Cestrum	1	Cestrum citrifolium
Cestroideae	Cestreae			Cestrum	1	Cestrum cobanense
Cestroideae	Cestreae			Cestrum	1	Cestrum coelophlebium
Cestroideae	Cestreae			Cestrum	1	Cestrum colombianum
Cestroideae	Cestreae			Cestrum	1	Cestrum confertiflorum
Cestroideae	Cestreae			Cestrum	1	Cestrum conglomeratum
Cestroideae	Cestreae			Cestrum	1	Cestrum contrerasianum
Cestroideae	Cestreae			Cestrum	1	Cestrum corcovadense
Cestroideae	Cestreae			Cestrum	1	Cestrum cordatum
Cestroideae	Cestreae			Cestrum	1	Cestrum coriaceum
Cestroideae	Cestreae			Cestrum	1	Cestrum corymbosum
Cestroideae	Cestreae			Cestrum	1	Cestrum cristinae
Cestroideae	Cestreae			Cestrum	1	Cestrum cuneifolium
Cestroideae	Cestreae			Cestrum	1	Cestrum cuspidatiddimum
Cestroideae	Cestreae			Cestrum	1	Cestrum cuspidatum
Cestroideae	Cestreae			Cestrum	1	Cestrum daphnoides
Cestroideae	Cestreae			Cestrum	1	Cestrum darcyanum
Cestroideae	Cestreae			Cestrum	1	Cestrum darienense
Cestroideae	Cestreae			Cestrum	1	Cestrum darsyanthum
Cestroideae	Cestreae			Cestrum	1	Cestrum decurrens
Cestroideae	Cestreae			Cestrum	1	Cestrum diurnum
Cestroideae	Cestreae			Cestrum	1	Cestrum domingense
Cestroideae	Cestreae			Cestrum	1	Cestrum dumetorum
Cestroideae	Cestreae			Cestrum	1	Cestrum dunalii
Cestroideae	Cestreae			Cestrum	1	Cestrum ecuadorense
Cestroideae	Cestreae			Cestrum	1	Cestrum ehrenbergii
Cestroideae	Cestreae			Cestrum	1	Cestrum ekmanii
Cestroideae	Cestreae			Cestrum	1	Cestrum elegans
Cestroideae	Cestreae			Cestrum	1	Cestrum elegantissimum
Cestroideae	Cestreae			Cestrum	1	Cestrum endlicheri
Cestroideae	Cestreae			Cestrum	1	Cestrum endresii
Cestroideae	Cestreae			Cestrum	1	Cestrum eriochiton
Cestroideae	Cestreae			Cestrum	1	Cestrum euanthes
Cestroideae	Cestreae			Cestrum	1	Cestrum evanidum
Cestroideae	Cestreae			Cestrum	1	Cestrum falcatum
Cestroideae	Cestreae			Cestrum	1	Cestrum farinosum
Cestroideae	Cestreae			Cestrum	1	Cestrum fasciculatum
Cestroideae	Cestreae			Cestrum	1	Cestrum ferrugineum
Cestroideae	Cestreae			Cestrum	1	Cestrum filipes
Cestroideae	Cestreae			Cestrum	1	Cestrum flavescens
Cestroideae	Cestreae			Cestrum	1	Cestrum flavinervium
Cestroideae	Cestreae			Cestrum	1	Cestrum formosum
Cestroideae	Cestreae			Cestrum	1	Cestrum forsythii
Cestroideae	Cestreae			Cestrum	1	Cestrum fragile
Cestroideae	Cestreae			Cestrum	1	Cestrum franceyi
Cestroideae	Cestreae			Cestrum	1	Cestrum fraternum
Cestroideae	Cestreae			Cestrum	1	Cestrum fulvescens
Cestroideae	Cestreae			Cestrum	1	Cestrum galeottianum
Cestroideae	Cestreae			Cestrum	1	Cestrum gardneri
Cestroideae	Cestreae			Cestrum	1	Cestrum gilliae
Cestroideae	Cestreae			Cestrum	1	Cestrum glabrescens
Cestroideae	Cestreae			Cestrum	1	Cestrum glabrum
Cestroideae	Cestreae			Cestrum	1	Cestrum glanduliferum
Cestroideae	Cestreae			Cestrum	1	Cestrum glaucophyllum
Cestroideae	Cestreae			Cestrum	1	Cestrum glomeratum
Cestroideae	Cestreae			Cestrum	1	Cestrum gracile
Cestroideae	Cestreae			Cestrum	1	Cestrum granadense
Cestroideae	Cestreae			Cestrum	1	Cestrum grandiflorum
Cestroideae	Cestreae			Cestrum	1	Cestrum guaraniticum
Cestroideae	Cestreae			Cestrum	1	Cestrum guatemalense
Cestroideae	Cestreae			Cestrum	1	Cestrum hartwegii
Cestroideae	Cestreae			Cestrum	1	Cestrum hassleri
Cestroideae	Cestreae			Cestrum	1	Cestrum heterophyllum
Cestroideae	Cestreae			Cestrum	1	Cestrum hirtellum
Cestroideae	Cestreae			Cestrum	1	Cestrum hirtum
Cestroideae	Cestreae			Cestrum	1	Cestrum hotteanum
Cestroideae	Cestreae			Cestrum	1	Cestrum humboldtii
Cestroideae	Cestreae			Cestrum	1	Cestrum humile
Cestroideae	Cestreae			Cestrum	1	Cestrum imbricatum
Cestroideae	Cestreae			Cestrum	1	Cestrum inclusum
Cestroideae	Cestreae			Cestrum	1	Cestrum intermedium
Cestroideae	Cestreae			Cestrum	1	Cestrum irazuense
Cestroideae	Cestreae			Cestrum	1	Cestrum jacaltenanginum
Cestroideae	Cestreae			Cestrum	1	Cestrum jaramillanum
Cestroideae	Cestreae			Cestrum	1	Cestrum jimenezii
Cestroideae	Cestreae			Cestrum	1	Cestrum johnniegentrianum
Cestroideae	Cestreae			Cestrum	1	Cestrum killipii
Cestroideae	Cestreae			Cestrum	1	Cestrum knappiae
Cestroideae	Cestreae			Cestrum	1	Cestrum kunthii
Cestroideae	Cestreae			Cestrum	1	Cestrum laevifolium
Cestroideae	Cestreae			Cestrum	1	Cestrum laevigatum
Cestroideae	Cestreae			Cestrum	1	Cestrum lanceolatum
Cestroideae	Cestreae			Cestrum	1	Cestrum lancifolium
Cestroideae	Cestreae			Cestrum	1	Cestrum langeanum
Cestroideae	Cestreae			Cestrum	1	Cestrum latifolium
Cestroideae	Cestreae			Cestrum	1	Cestrum laxum
Cestroideae	Cestreae			Cestrum	1	Cestrum lehmannii
Cestroideae	Cestreae			Cestrum	1	Cestrum lentii
Cestroideae	Cestreae			Cestrum	1	Cestrum lindenii
Cestroideae	Cestreae			Cestrum	1	Cestrum linearifolium
Cestroideae	Cestreae			Cestrum	1	Cestrum longiflorum
Cestroideae	Cestreae			Cestrum	1	Cestrum lorentense
Cestroideae	Cestreae			Cestrum	1	Cestrum lorentzianus
Cestroideae	Cestreae			Cestrum	1	Cestrum lucidum
Cestroideae	Cestreae			Cestrum	1	Cestrum luteovirescens
Cestroideae	Cestreae			Cestrum	1	Cestrum macbridei
Cestroideae	Cestreae			Cestrum	1	Cestrum macrophyllum
Cestroideae	Cestreae			Cestrum	1	Cestrum magnifolium
Cestroideae	Cestreae			Cestrum	1	Cestrum mancoi
Cestroideae	Cestreae			Cestrum	1	Cestrum mariquitense
Cestroideae	Cestreae			Cestrum	1	Cestrum marmoratum
Cestroideae	Cestreae			Cestrum	1	Cestrum martii
Cestroideae	Cestreae			Cestrum	1	Cestrum megalophyllum
Cestroideae	Cestreae			Cestrum	1	Cestrum memorabile
Cestroideae	Cestreae			Cestrum	1	Cestrum mexicanum
Cestroideae	Cestreae			Cestrum	1	Cestrum micans
Cestroideae	Cestreae			Cestrum	1	Cestrum microcalyx
Cestroideae	Cestreae			Cestrum	1	Cestrum milciomejiae
Cestroideae	Cestreae			Cestrum	1	Cestrum miradorense
Cestroideae	Cestreae			Cestrum	1	Cestrum moaense
Cestroideae	Cestreae			Cestrum	1	Cestrum mononeurum
Cestroideae	Cestreae			Cestrum	1	Cestrum montanum
Cestroideae	Cestreae			Cestrum	1	Cestrum moquinianum
Cestroideae	Cestreae			Cestrum	1	Cestrum morae
Cestroideae	Cestreae			Cestrum	1	Cestrum morretense
Cestroideae	Cestreae			Cestrum	1	Cestrum mortonianum
Cestroideae	Cestreae			Cestrum	1	Cestrum mositicum
Cestroideae	Cestreae			Cestrum	1	Cestrum mutisii
Cestroideae	Cestreae			Cestrum	1	Cestrum neblinense
Cestroideae	Cestreae			Cestrum	1	Cestrum neibensis
Cestroideae	Cestreae			Cestrum	1	Cestrum nemanthum
Cestroideae	Cestreae			Cestrum	1	Cestrum nitidum
Cestroideae	Cestreae			Cestrum	1	Cestrum nocturnum					7	1	0	0	8.2	1.42
Cestroideae	Cestreae			Cestrum	1	Cestrum oblongifolium
Cestroideae	Cestreae			Cestrum	1	Cestrum obovatum
Cestroideae	Cestreae			Cestrum	1	Cestrum obscurum
Cestroideae	Cestreae			Cestrum	1	Cestrum ochraceum
Cestroideae	Cestreae			Cestrum	1	Cestrum olivaceum
Cestroideae	Cestreae			Cestrum	1	Cestrum osnoense
Cestroideae	Cestreae			Cestrum	1	Cestrum ovale
Cestroideae	Cestreae			Cestrum	1	Cestrum ovalifolium
Cestroideae	Cestreae			Cestrum	1	Cestrum ovatolanceolatum
Cestroideae	Cestreae			Cestrum	1	Cestrum pacificum
Cestroideae	Cestreae			Cestrum	1	Cestrum pallidissimum
Cestroideae	Cestreae			Cestrum	1	Cestrum palmeri
Cestroideae	Cestreae			Cestrum	1	Cestrum pariense
Cestroideae	Cestreae			Cestrum	1	Cestrum parqui
Cestroideae	Cestreae			Cestrum	1	Cestrum pauciflorum
Cestroideae	Cestreae			Cestrum	1	Cestrum pedicellatum
Cestroideae	Cestreae			Cestrum	1	Cestrum pennellii
Cestroideae	Cestreae			Cestrum	1	Cestrum peruvianum
Cestroideae	Cestreae			Cestrum	1	Cestrum petiolare
Cestroideae	Cestreae			Cestrum	1	Cestrum pinetorum
Cestroideae	Cestreae			Cestrum	1	Cestrum pitonianum
Cestroideae	Cestreae			Cestrum	1	Cestrum poasanum
Cestroideae	Cestreae			Cestrum	1	Cestrum polyanthum
Cestroideae	Cestreae			Cestrum	1	Cestrum porphyreum
Cestroideae	Cestreae			Cestrum	1	Cestrum potaliifolium
Cestroideae	Cestreae			Cestrum	1	Cestrum pseudopedicellatum
Cestroideae	Cestreae			Cestrum	1	Cestrum psittacinum
Cestroideae	Cestreae			Cestrum	1	Cestrum psychotrifolium
Cestroideae	Cestreae			Cestrum	1	Cestrum pulverulentum
Cestroideae	Cestreae			Cestrum	1	Cestrum quitense
Cestroideae	Cestreae			Cestrum	1	Cestrum racemosum
Cestroideae	Cestreae			Cestrum	1	Cestrum raimondianum
Cestroideae	Cestreae			Cestrum	1	Cestrum ramulosum
Cestroideae	Cestreae			Cestrum	1	Cestrum reflexum
Cestroideae	Cestreae			Cestrum	1	Cestrum reticulatum
Cestroideae	Cestreae			Cestrum	1	Cestrum retrofractum
Cestroideae	Cestreae			Cestrum	1	Cestrum rigidifolium
Cestroideae	Cestreae			Cestrum	1	Cestrum rigidum
Cestroideae	Cestreae			Cestrum	1	Cestrum roseum
Cestroideae	Cestreae			Cestrum	1	Cestrum rugulosum
Cestroideae	Cestreae			Cestrum	1	Cestrum ruitzteranianum
Cestroideae	Cestreae			Cestrum	1	Cestrum salicifolium
Cestroideae	Cestreae			Cestrum	1	Cestrum salzmannii
Cestroideae	Cestreae			Cestrum	1	Cestrum santanderianum
Cestroideae	Cestreae			Cestrum	1	Cestrum scandens
Cestroideae	Cestreae			Cestrum	1	Cestrum schiedei
Cestroideae	Cestreae			Cestrum	1	Cestrum schlechtendalii
Cestroideae	Cestreae			Cestrum	1	Cestrum schulzianum
Cestroideae	Cestreae			Cestrum	1	Cestrum sessilifolium
Cestroideae	Cestreae			Cestrum	1	Cestrum skutchii
Cestroideae	Cestreae			Cestrum	1	Cestrum sotonunezii
Cestroideae	Cestreae			Cestrum	1	Cestrum sparsifolium
Cestroideae	Cestreae			Cestrum	1	Cestrum sphaerocarpum
Cestroideae	Cestreae			Cestrum	1	Cestrum sprucei
Cestroideae	Cestreae			Cestrum	1	Cestrum strictum
Cestroideae	Cestreae			Cestrum	1	Cestrum strigilatum					5	2	0	0	7.9	1.31
Cestroideae	Cestreae			Cestrum	1	Cestrum stuebelii
Cestroideae	Cestreae			Cestrum	1	Cestrum subcordatum
Cestroideae	Cestreae			Cestrum	1	Cestrum subpulverulentum
Cestroideae	Cestreae			Cestrum	1	Cestrum subumbellatum
Cestroideae	Cestreae			Cestrum	1	Cestrum subuniflorum
Cestroideae	Cestreae			Cestrum	1	Cestrum taylorii
Cestroideae	Cestreae			Cestrum	1	Cestrum tenuifolium
Cestroideae	Cestreae			Cestrum	1	Cestrum thyrsoideum
Cestroideae	Cestreae			Cestrum	1	Cestrum tillettii
Cestroideae	Cestreae			Cestrum	1	Cestrum toledii
Cestroideae	Cestreae			Cestrum	1	Cestrum tomentosum
Cestroideae	Cestreae			Cestrum	1	Cestrum tubulosum
Cestroideae	Cestreae			Cestrum	1	Cestrum tuerckheimii
Cestroideae	Cestreae			Cestrum	1	Cestrum turquinense
Cestroideae	Cestreae			Cestrum	1	Cestrum uhdei
Cestroideae	Cestreae			Cestrum	1	Cestrum undulatum
Cestroideae	Cestreae			Cestrum	1	Cestrum validum
Cestroideae	Cestreae			Cestrum	1	Cestrum velutinum
Cestroideae	Cestreae			Cestrum	1	Cestrum vestitum
Cestroideae	Cestreae			Cestrum	1	Cestrum viminale
Cestroideae	Cestreae			Cestrum	1	Cestrum violaceum
Cestroideae	Cestreae			Cestrum	1	Cestrum virgaurea
Cestroideae	Cestreae			Cestrum	1	Cestrum viride
Cestroideae	Cestreae			Cestrum	1	Cestrum viridifolium
Cestroideae	Cestreae			Cestrum	1	Cestrum weberbaueri
Cestroideae	Cestreae			Cestrum	1	Cestrum yucatenense
Cestroideae	Cestreae			Cestrum	1	Cestrum zarucchianum
Solanoideae	Physalideae	Physalidinae		Chamaesaracha	1	Chamaesaracha arida
Solanoideae	Physalideae	Physalidinae		Chamaesaracha	1	Chamaesaracha coniodes
Solanoideae	Physalideae	Physalidinae		Chamaesaracha	1	Chamaesaracha coronopus
Solanoideae	Physalideae	Physalidinae		Chamaesaracha	1	Chamaesaracha edwardsiana
Solanoideae	Physalideae	Physalidinae		Chamaesaracha	1	Chamaesaracha felgerii
Solanoideae	Physalideae	Physalidinae		Chamaesaracha	1	Chamaesaracha geohintonii
Solanoideae	Physalideae	Physalidinae		Chamaesaracha	1	Chamaesaracha pallida
Solanoideae	Physalideae	Physalidinae		Chamaesaracha	1	Chamaesaracha rzedowskiana
Solanoideae	Physalideae	Physalidinae		Chamaesaracha	1	Chamaesaracha sordida
Solanoideae	Physalideae	Physalidinae		Chamaesaracha	1	Chamaesaracha villosa
Solanoideae	Physalideae	Physalidinae		Chamaesaracha	1	Chamaesarcha crenata
Solanoideae	Physalideae	Physalidinae		Chamaesaracha	1	Chamaesarcha darcyi
Goetzoideae				Coeloneurum	1	Coeloneurum ferrugineum (Spreng.) Urb.
Benthamielleae				Combera	1	Combera minima
Benthamielleae				Combera	1	Combera paradoxa
Nicotianoideae	Anthocercideae			Crenidium	1	Crenidium spinescens Haegi
Solanoideae	Physalideae	Indeterminated		Cuatresia	1	Cuatresia amistadesis
Solanoideae	Physalideae	Indeterminated		Cuatresia	1	Cuatresia anomala (=Lycianthes)
Solanoideae	Physalideae	Indeterminated		Cuatresia	1	Cuatresia colombiana
Solanoideae	Physalideae	Indeterminated		Cuatresia	1	Cuatresia cuneata
Solanoideae	Physalideae	Indeterminated		Cuatresia	1	Cuatresia cuspidata
Solanoideae	Physalideae	Indeterminated		Cuatresia	1	Cuatresia exiguiflora
Solanoideae	Physalideae	Indeterminated		Cuatresia	1	Cuatresia foreroi
Solanoideae	Physalideae	Indeterminated		Cuatresia	1	Cuatresia fosteriana
Solanoideae	Physalideae	Indeterminated		Cuatresia	1	Cuatresia garciae
Solanoideae	Physalideae	Indeterminated		Cuatresia	1	Cuatresia glomeruflorula
Solanoideae	Physalideae	Indeterminated		Cuatresia	1	Cuatresia harlingiana
Solanoideae	Physalideae	Indeterminated		Cuatresia	1	Cuatresia hunzikeriana
Solanoideae	Physalideae	Indeterminated		Cuatresia	1	Cuatresia physalana
Solanoideae	Physalideae	Indeterminated		Cuatresia	1	Cuatresia plowmanii
Solanoideae	Physalideae	Indeterminated		Cuatresia	1	Cuatresia riparia
Solanoideae	Physalideae	Indeterminated		Cuatresia	1	Cuatresia trianae
Nicotianoideae	Anthocercideae			Cyphanthera	1	Cyphanthera albicans (A.Cunn.) Miers
Nicotianoideae	Anthocercideae			Cyphanthera	1	Cyphanthera anthocercidea (F.Muell.) Haegi
Nicotianoideae	Anthocercideae			Cyphanthera	1	Cyphanthera microphylla Miers
Nicotianoideae	Anthocercideae			Cyphanthera	1	Cyphanthera miersiana Haegi
Nicotianoideae	Anthocercideae			Cyphanthera	1	Cyphanthera myosotidea (F.Muell.) Haegi
Nicotianoideae	Anthocercideae			Cyphanthera	1	Cyphanthera odgersii (F.Muell.) Haegi
Nicotianoideae	Anthocercideae			Cyphanthera	1	Cyphanthera racemosa (F.Muell.) Haegi
Nicotianoideae	Anthocercideae			Cyphanthera	1	Cyphanthera scabrella (Benth.) Miers
Nicotianoideae	Anthocercideae			Cyphanthera	1	Cyphanthera tasmanica Miers
Solanoideae	Physalideae	Indeterminate		Darcyanthus	1	Darcyanthus spruceanus
Solanoideae	Datureae			Datura	1	Datura arenicola Gentry ex Bye & Luna
Solanoideae	Datureae			Datura	1	Datura ceratocaula Ortega
Solanoideae	Datureae			Datura	1	Datura discolor Bernh.
Solanoideae	Datureae			Datura	1	Datura ferox L.
Solanoideae	Datureae			Datura	1	Datura inoxia					10	2	0	0	2.73	2.18
Solanoideae	Datureae			Datura	1	Datura kymatocarpa Barclay
Solanoideae	Datureae			Datura	1	Datura lanosa A.S.Barclay ex Bye
Solanoideae	Datureae			Datura	1	Datura leichhardtii Benth.
Solanoideae	Datureae			Datura	1	Datura metel					11	1	0	0	2.40	1.74
Solanoideae	Datureae			Datura	1	Datura quercifolia Kunth
Solanoideae	Datureae			Datura	1	Datura reburra Barclay
Solanoideae	Datureae			Datura	1	Datura stramonium					9	3	0	0	2.04	1.80
Solanoideae	Datureae			Datura	1	Datura wrightii Regel
Solanoideae	Physalideae	Withaninae		Deprea	1	Deprea abra-patriciae
Solanoideae	Physalideae	Withaninae		Deprea	1	Deprea altomayoensis
Solanoideae	Physalideae	Withaninae		Deprea	1	Deprea andersonii
Solanoideae	Physalideae	Withaninae		Deprea	1	Deprea auccana
Solanoideae	Physalideae	Withaninae		Deprea	1	Deprea bitteriana					9	3	0	0	2.79	1.42
Solanoideae	Physalideae	Withaninae		Deprea	1	Deprea bongaraensis
Solanoideae	Physalideae	Withaninae		Deprea	1	Deprea cardenasiana
Solanoideae	Physalideae	Withaninae		Deprea	1	Deprea chotanae
Solanoideae	Physalideae	Withaninae		Deprea	1	Deprea cuyacensis
Solanoideae	Physalideae	Withaninae		Deprea	1	Deprea cyanocarpa
Solanoideae	Physalideae	Withaninae		Deprea	1	Deprea darcyana
Solanoideae	Physalideae	Withaninae		Deprea	1	Deprea dilloniana
Solanoideae	Physalideae	Withaninae		Deprea	1	Deprea ecuatoriana
Solanoideae	Physalideae	Withaninae		Deprea	1	Deprea glabra
Solanoideae	Physalideae	Withaninae		Deprea	1	Deprea grandiflora
Solanoideae	Physalideae	Withaninae		Deprea	1	Deprea harlingiana
Solanoideae	Physalideae	Withaninae		Deprea	1	Deprea hawkesii
Solanoideae	Physalideae	Withaninae		Deprea	1	Deprea kann-rasmussenii
Solanoideae	Physalideae	Withaninae		Deprea	1	Deprea longipedunculata
Solanoideae	Physalideae	Withaninae		Deprea	1	Deprea lutea
Solanoideae	Physalideae	Withaninae		Deprea	1	Deprea macasiana
Solanoideae	Physalideae	Withaninae		Deprea	1	Deprea maculatifolia
Solanoideae	Physalideae	Withaninae		Deprea	1	Deprea micrantha
Solanoideae	Physalideae	Withaninae		Deprea	1	Deprea nieva
Solanoideae	Physalideae	Withaninae		Deprea	1	Deprea nubicola
Solanoideae	Physalideae	Withaninae		Deprea	1	Deprea orinocensis
						Deprea orinocensis
Solanoideae	Physalideae	Withaninae		Deprea	1	Deprea oxapampensis
Solanoideae	Physalideae	Withaninae		Deprea	1	Deprea paneroi
						Deprea paneroi
Solanoideae	Physalideae	Withaninae		Deprea	1	Deprea parviflora
Solanoideae	Physalideae	Withaninae		Deprea	1	Deprea pauciflora
Solanoideae	Physalideae	Withaninae		Deprea	1	Deprea pecaensis
Solanoideae	Physalideae	Withaninae		Deprea	1	Deprea pedrazae
Solanoideae	Physalideae	Withaninae		Deprea	1	Deprea peruviana
Solanoideae	Physalideae	Withaninae		Deprea	1	Deprea physalidicalyx
Solanoideae	Physalideae	Withaninae		Deprea	1	Deprea pilosa
Solanoideae	Physalideae	Withaninae		Deprea	1	Deprea pomacochaensis
Solanoideae	Physalideae	Withaninae		Deprea	1	Deprea psilophyta
Solanoideae	Physalideae	Withaninae		Deprea	1	Deprea pumila
Solanoideae	Physalideae	Withaninae		Deprea	1	Deprea purpurea
Solanoideae	Physalideae	Withaninae		Deprea	1	Deprea purpureocarpa
Solanoideae	Physalideae	Withaninae		Deprea	1	Deprea sachapapa
Solanoideae	Physalideae	Withaninae		Deprea	1	Deprea sagasteguii
Solanoideae	Physalideae	Withaninae		Deprea	1	Deprea sapalachensis
Solanoideae	Physalideae	Withaninae		Deprea	1	Deprea sawyeriana
Solanoideae	Physalideae	Withaninae		Deprea	1	Deprea schjellerupiae
Solanoideae	Physalideae	Withaninae		Deprea	1	Deprea steyermarkii
Solanoideae	Physalideae	Withaninae		Deprea	1	Deprea subtriflora
Solanoideae	Physalideae	Withaninae		Deprea	1	Deprea sylvarum
						Deprea sylvaticum
Solanoideae	Physalideae	Withaninae		Deprea	1	Deprea teresitae
Solanoideae	Physalideae	Withaninae		Deprea	1	Deprea toledoana
Solanoideae	Physalideae	Withaninae		Deprea	1	Deprea vasquezii
Solanoideae	Physalideae	Withaninae		Deprea	1	Deprea zakii
Solanoideae	Physalideae	Withaninae		Deprea	1	Deprea zamorae
Solanoideae	Physalideae	Withaninae		Discopodium	1	Discopodium penninervium
Nicotianoideae	Anthocercideae			Duboisia	1	Duboisia arenitensis Craven, Lepschi & Haegi
Nicotianoideae	Anthocercideae			Duboisia	1	Duboisia hopwoodii (F.Muell.) F.Muell.
Nicotianoideae	Anthocercideae			Duboisia	1	Duboisia leichhardtii (F.Muell.) F.Muell.
Nicotianoideae	Anthocercideae			Duboisia	1	Duboisia myoporoides R.Br.
Duckeodendroideae				Duckeodendron	1	Duckeodendron cestroides Kuhlm.
Solanoideae	Physalideae	Iochrominae		Dunalia	1	Dunalia brachyacantha					11	1	0	0	3.37	1.18
Solanoideae	Physalideae	Iochrominae		Dunalia	1	Dunalia obovata
						Dunalia solanacea					11	1	0	0	2.80	1.26
Solanoideae	Physalideae	Iochrominae		Dunalia	1	Dunalia spathulata
Solanoideae	Physalideae	Iochrominae		Dunalia	1	Dunalia spinosa					22	2	0	0	3.24
Solanoideae	Solandreae			Dyssochroma	1	Dyssochroma atlantica (Stehmann & Giacomin) A.Orejuela & C.I.Orozco
Solanoideae	Solandreae			Dyssochroma	1	Dyssochroma longipes (Sendtn.) Miers
						Dyssochroma viridiflora					11	1	0	0	3.74	1.25
Solanoideae	Solandreae			Dyssochroma	1	Dyssochroma viridiflorum (Sims) Miers
Solanoideae	Physalideae	Iochrominae		Eriolarynx	1	Eriolarynx australis
Solanoideae	Physalideae	Iochrominae		Eriolarynx	1	Eriolarynx fasciculata
Solanoideae	Physalideae	Iochrominae		Eriolarynx	1	Eriolarynx iochromoides
Solanoideae	Physalideae	Iochrominae		Eriolarynx	1	Eriolarynx lorentzii					10	2	0	0	3.22	1.32
Goetzoideae				Espadaea	1	Espadaea amoena A.Rich.
Solanoideae				Exodeconus	1	Exodeconus flavus
Solanoideae				Exodeconus	1	Exodeconus integrifolious
Solanoideae				Exodeconus	1	Exodeconus maritimus
Solanoideae				Exodeconus	1	Exodeconus miersii
Solanoideae				Exodeconus	1	Exodeconus prostratus
Solanoideae				Exodeconus	1	Exodeconus pusillus
Petunioideae	Petunieae			Fabiana	1	Fabiana bryoides
Petunioideae	Petunieae			Fabiana	1	Fabiana densa
Petunioideae	Petunieae			Fabiana	1	Fabiana denudata
Petunioideae	Petunieae			Fabiana	1	Fabiana deserticola
Petunioideae	Petunieae			Fabiana	1	Fabiana foliosa
Petunioideae	Petunieae			Fabiana	1	Fabiana friebrigii
Petunioideae	Petunieae			Fabiana	1	Fabiana friesii
Petunioideae	Petunieae			Fabiana	1	Fabiana imbricata
Petunioideae	Petunieae			Fabiana	1	Fabiana nana
Petunioideae	Petunieae			Fabiana	1	Fabiana patagonia
Petunioideae	Petunieae			Fabiana	1	Fabiana peckii
Petunioideae	Petunieae			Fabiana	1	Fabiana punensis
Petunioideae	Petunieae			Fabiana	1	Fabiana ramulosa
Petunioideae	Petunieae			Fabiana	1	Fabiana squamata
Petunioideae	Petunieae			Fabiana	1	Fabiana stephanii
Petunioideae	Petunieae			Fabiana	1	Fabiana viscosa
Goetzoideae				Goetzea	1	Goetzea ekmanii O.E.Schulz
Goetzoideae				Goetzea	1	Goetzea elegans Wydler
Nicotianoideae	Anthocercideae			Grammosolen	1	Grammosolen dixonii (F.Muell. & Tate) Haegi
Nicotianoideae	Anthocercideae			Grammosolen	1	Grammosolen truncatus (Ising) Haegi
Solanoideae	Solandreae			Hawkesiophyton	1	Hawkesiophyton klugii Hunz.
Solanoideae	Solandreae			Hawkesiophyton	1	Hawkesiophyton ochraceum (Cuatrec.) A.Orejuela & C.I.Orozco
Solanoideae	Solandreae			Hawkesiophyton	1	Hawkesiophyton panamense (Standl.) Hunz.
Solanoideae	Solandreae			Hawkesiophyton	1	Hawkesiophyton ulei (Dammer) Hunz.
Goetzoideae				Henoonia	1	Henoonia myrtifolia Griseb.
Schwenckioideae				Heteranthia	1	Heteranthia decipiens Nees & Mart.
Petunioideae				Hunzikeria	1	Hunzikeria coulteri (A.Gray) D'Arcy
Petunioideae				Hunzikeria	1	Hunzikeria steyermarkiana D'Arcy
Petunioideae				Hunzikeria	1	Hunzikeria texana (Torr.) D'Arcy
Solanoideae	Hyoscyameae			Hyoscyamus	1	Hyoscyamus albus
Solanoideae	Hyoscyameae			Hyoscyamus	1	Hyoscyamus muticus
Solanoideae	Hyoscyameae			Hyoscyamus	1	Hyoscyamus nigel
Solanoideae	Hyoscyameae			Hyoscyamus	1	Hyoscyamus reticulatus
Solanoideae	Physalideae	Iochrominae		Iochroma	1	Iochroma albianthum
Solanoideae	Physalideae	Iochrominae		Iochroma	1	Iochroma amicorum
Solanoideae	Physalideae	Iochrominae		Iochroma	1	Iochroma arborescens
						Iochroma australe					11	1	0	0	3.62	1.21
Solanoideae	Physalideae	Iochrominae		Iochroma	1	Iochroma ayabacense
Solanoideae	Physalideae	Iochrominae		Iochroma	1	Iochroma barbozae
Solanoideae	Physalideae	Iochrominae		Iochroma	1	Iochroma baumii
Solanoideae	Physalideae	Iochrominae		Iochroma	1	Iochroma brevistamineum
Solanoideae	Physalideae	Iochrominae		Iochroma	1	Iochroma cachicadanum
Solanoideae	Physalideae	Iochrominae		Iochroma	1	Iochroma calycinum
Solanoideae	Physalideae	Iochrominae		Iochroma	1	Iochroma confertiflorum
Solanoideae	Physalideae	Iochrominae		Iochroma	1	Iochroma cornifolium
Solanoideae	Physalideae	Iochrominae		Iochroma	1	Iochroma cyaneum
Solanoideae	Physalideae	Iochrominae		Iochroma	1	Iochroma edule
Solanoideae	Physalideae	Iochrominae		Iochroma	1	Iochroma ellipticum
Solanoideae	Physalideae	Iochrominae		Iochroma	1	Iochroma fuchsioides
Solanoideae	Physalideae	Iochrominae		Iochroma	1	Iochroma gesnerioides					11	1	0	0	2.69	1.34
Solanoideae	Physalideae	Iochrominae		Iochroma	1	Iochroma lehmannii
Solanoideae	Physalideae	Iochrominae		Iochroma	1	Iochroma lilacinum
Solanoideae	Physalideae	Iochrominae		Iochroma	1	Iochroma loxensis
Solanoideae	Physalideae	Iochrominae		Iochroma	1	Iochroma mionei
Solanoideae	Physalideae	Iochrominae		Iochroma	1	Iochroma nitidum
Solanoideae	Physalideae	Iochrominae		Iochroma	1	Iochroma ortizianthum
Solanoideae	Physalideae	Iochrominae		Iochroma	1	Iochroma parvifolium
Solanoideae	Physalideae	Iochrominae		Iochroma	1	Iochroma peruvianum
Solanoideae	Physalideae	Iochrominae		Iochroma	1	Iochroma piuranum
Solanoideae	Physalideae	Iochrominae		Iochroma	1	Iochroma richardianthum
Solanoideae	Physalideae	Iochrominae		Iochroma	1	Iochroma rubicalyx
Solanoideae	Physalideae	Iochrominae		Iochroma	1	Iochroma salpoanum
Solanoideae	Physalideae	Iochrominae		Iochroma	1	Iochroma schjellerupii
Solanoideae	Physalideae	Iochrominae		Iochroma	1	Iochroma smithianum
Solanoideae	Physalideae	Iochrominae		Iochroma	1	Iochroma squamosum
Solanoideae	Physalideae	Iochrominae		Iochroma	1	Iochroma stenanthum
Solanoideae	Physalideae	Iochrominae		Iochroma	1	Iochroma tingoanum
Solanoideae	Physalideae	Iochrominae		Iochroma	1	Iochroma tupayachianum
						Iochroma umbellatum					10	2	0	0	2.47	1.37
Solanoideae	Physalideae	Iochrominae		Iochroma	1	Iochroma viridescens
Solanoideae				Jaborosa	1	Jaborosa ameghinoi
Solanoideae				Jaborosa	1	Jaborosa bergii
Solanoideae				Jaborosa	1	Jaborosa cabrerae
Solanoideae				Jaborosa	1	Jaborosa caulescens
Solanoideae				Jaborosa	1	Jaborosa chubutensis
Solanoideae				Jaborosa	1	Jaborosa integrifolia					8	4	0	0	4.22	1.5
Solanoideae				Jaborosa	1	Jaborosa kurtzii
Solanoideae				Jaborosa	1	Jaborosa laciniata
Solanoideae				Jaborosa	1	Jaborosa lanigera
Solanoideae				Jaborosa	1	Jaborosa leucotricha
Solanoideae				Jaborosa	1	Jaborosa magellanica
Solanoideae				Jaborosa	1	Jaborosa odonelliana
Solanoideae				Jaborosa	1	Jaborosa oxipetala
Solanoideae				Jaborosa	1	Jaborosa parviflora
Solanoideae				Jaborosa	1	Jaborosa pinnata
Solanoideae				Jaborosa	1	Jaborosa reflexa (= Jaborosa araucana)
Solanoideae				Jaborosa	1	Jaborosa riojana
Solanoideae				Jaborosa	1	Jaborosa rotacea
Solanoideae				Jaborosa	1	Jaborosa runcinata
Solanoideae				Jaborosa	1	Jaborosa sativa					7	5	0	0	4.17	1.70
Solanoideae				Jaborosa	1	Jaborosa squarrosa
Solanoideae				Jaborosa	1	Jaborosa volkmannii
Solanoideae				Jaltomata	1	Jaltomata aijana
Solanoideae				Jaltomata	1	Jaltomata alviteziana
Solanoideae				Jaltomata	1	Jaltomata andersonii
Solanoideae				Jaltomata	1	Jaltomata angasmarcae
Solanoideae				Jaltomata	1	Jaltomata antillana
Solanoideae				Jaltomata	1	Jaltomata aricapampae
Solanoideae				Jaltomata	1	Jaltomata aspera
Solanoideae				Jaltomata	1	Jaltomata athahuallpae
Solanoideae				Jaltomata	1	Jaltomata atiquipa
Solanoideae				Jaltomata	1	Jaltomata auriculata
Solanoideae				Jaltomata	1	Jaltomata aypatensis
Solanoideae				Jaltomata	1	Jaltomata bernardelloana
Solanoideae				Jaltomata	1	Jaltomata bicolor
Solanoideae				Jaltomata	1	Jaltomata biflora
Solanoideae				Jaltomata	1	Jaltomata bohsiana
Solanoideae				Jaltomata	1	Jaltomata cajacayensis
Solanoideae				Jaltomata	1	Jaltomata cajamarca
Solanoideae				Jaltomata	1	Jaltomata calliantha
Solanoideae				Jaltomata	1	Jaltomata chihuahensis
Solanoideae				Jaltomata	1	Jaltomata chotanae
Solanoideae				Jaltomata	1	Jaltomata confinis
Solanoideae				Jaltomata	1	Jaltomata contorta
Solanoideae				Jaltomata	1	Jaltomata contumacensis
Solanoideae				Jaltomata	1	Jaltomata cuyacensis
Solanoideae				Jaltomata	1	Jaltomata darcyana
Solanoideae				Jaltomata	1	Jaltomata dendroidea
Solanoideae				Jaltomata	1	Jaltomata dentata
Solanoideae				Jaltomata	1	Jaltomata diversa
Solanoideae				Jaltomata	1	Jaltomata estilopilosa
Solanoideae				Jaltomata	1	Jaltomata glomeruliflora
Solanoideae				Jaltomata	1	Jaltomata grandibaccata
Solanoideae				Jaltomata	1	Jaltomata grandiflora
Solanoideae				Jaltomata	1	Jaltomata herrerae
Solanoideae				Jaltomata	1	Jaltomata huancabambae
Solanoideae				Jaltomata	1	Jaltomata hunzikeri
Solanoideae				Jaltomata	1	Jaltomata incahuasina
Solanoideae				Jaltomata	1	Jaltomata lanata
Solanoideae				Jaltomata	1	Jaltomata leivae
Solanoideae				Jaltomata	1	Jaltomata lezamae
Solanoideae				Jaltomata	1	Jaltomata lojae
Solanoideae				Jaltomata	1	Jaltomata lomana
Solanoideae				Jaltomata	1	Jaltomata mionei
Solanoideae				Jaltomata	1	Jaltomata neei
Solanoideae				Jaltomata	1	Jaltomata nigricolor
Solanoideae				Jaltomata	1	Jaltomata nitida
Solanoideae				Jaltomata	1	Jaltomata oppositifolia
Solanoideae				Jaltomata	1	Jaltomata pallascana
Solanoideae				Jaltomata	1	Jaltomata paneroi
Solanoideae				Jaltomata	1	Jaltomata parviflora
Solanoideae				Jaltomata	1	Jaltomata pauciseminata
Solanoideae				Jaltomata	1	Jaltomata pilosissima
Solanoideae				Jaltomata	1	Jaltomata procumbens					9	3	0	0	2.11	1.38
Solanoideae				Jaltomata	1	Jaltomata propinqua
Solanoideae				Jaltomata	1	Jaltomata quipuscoae
Solanoideae				Jaltomata	1	Jaltomata repandidentata
Solanoideae				Jaltomata	1	Jaltomata sagastegui
Solanoideae				Jaltomata	1	Jaltomata salpoensis
Solanoideae				Jaltomata	1	Jaltomata sanchez-vegae
Solanoideae				Jaltomata	1	Jaltomata sanctae-martae
Solanoideae				Jaltomata	1	Jaltomata sanmiguelina
Solanoideae				Jaltomata	1	Jaltomata sinuosa					9	3	0	0	2.57	1.39
Solanoideae				Jaltomata	1	Jaltomata spooneri
Solanoideae				Jaltomata	1	Jaltomata truxillana
Solanoideae				Jaltomata	1	Jaltomata umbellata
Solanoideae				Jaltomata	1	Jaltomata ventricosa
Solanoideae				Jaltomata	1	Jaltomata vestita
Solanoideae				Jaltomata	1	Jaltomata viridiflora
Solanoideae				Jaltomata	1	Jaltomata weberbaueri
Solanoideae				Jaltomata	1	Jaltomata weigendiana
Solanoideae				Jaltomata	1	Jaltomata werffii
Solanoideae				Jaltomata	1	Jaltomata whalenii
Solanoideae				Jaltomata	1	Jaltomata yacheri
Solanoideae				Jaltomata	1	Jaltomata yungayensis
Solanoideae	Solandreae			Juanulloa	1	Juanulloa ferruginea Cuatrec.
Solanoideae	Solandreae			Juanulloa	1	Juanulloa globifera (S.Knapp & D'Arcy) S.Knapp
Solanoideae	Solandreae			Juanulloa	1	Juanulloa mexicana (Schltdl.) Miers
Solanoideae	Solandreae			Juanulloa	1	Juanulloa parasitica Ruiz & Pav.
Solanoideae	Solandreae			Juanulloa	1	Juanulloa parviflora (Ducke) Cuatrec.
Solanoideae	Solandreae			Juanulloa	1	Juanulloa pedunculata Rusby
Solanoideae	Solandreae			Juanulloa	1	Juanulloa speciosa Dunal
Solanoideae	Solandreae			Juanulloa	1	Juanulloa verrucosa (Rusby) Hunz. & Subils
Solanoideae	Solandreae			Juanulloa	1	Juanulloa wardiana (D'Arcy) S.Knapp
Solanoideae	Solandreae			Juanulloa	1	Juanulloa pavonii (Miers) Benth. & Hook.
						Larnax dilloniana
						Larnax hawkesii
						Larnax nieva					7	5	0	0	2.64	1.67
						Larnax parviflora
						Larnax peruviana
						Larnax psilophyta
						Larnax purpurea
						Larnax sachapapa					9	3	0	0	2.93	1.44
						Larnax subtriflora					9	3	0	0	3.16	1.43
						Larnax suffruticosa
						Larnax sylvarum
Solanoideae				Latua	1	Latua pubiflora					11	1	0	0	4.92	1.33
Petunioideae				Leptoglossis	1	Leptoglossis acutiloba (I.M.Johnst.) Hunz. & Subils
Petunioideae				Leptoglossis	1	Leptoglossis albiflora (I.M.Johnst.) Hunz. & Subils
Petunioideae				Leptoglossis	1	Leptoglossis darcyana Hunz. & Subils
Petunioideae				Leptoglossis	1	Leptoglossis ferreyraei Hunz. & Subils
Petunioideae				Leptoglossis	1	Leptoglossis linifolia (Miers) Benth. & Hook.f. ex Griseb.
Petunioideae				Leptoglossis	1	Leptoglossis lomana (Diels) Hunz.
Petunioideae				Leptoglossis	1	Leptoglossis schwenckioides Benth.
Solanoideae	Physalideae	Physalidinae		Leucophysalis	1	Leucophysalis grandiflora
Solanoideae	Physalideae	Physalidinae		Leucophysalis	1	Leucophysalis nana
						Leucophysalis viscosa					10	2	0	0	3.54	1.56
Solanoideae	Capsiceae			Lycianthes	1	Lycianthes acapulcensis (Baill.) D'Arcy
Solanoideae	Capsiceae			Lycianthes	1	Lycianthes aceratia Bitter
Solanoideae	Capsiceae			Lycianthes	1	Lycianthes acidochondra (Bitter) Bitter
Solanoideae	Capsiceae			Lycianthes	1	Lycianthes actinocalyx (H.J.P.Winkl.) Bitter
Solanoideae	Capsiceae			Lycianthes	1	Lycianthes acutifolia (Ruiz & Pav.) Bitter
Solanoideae	Capsiceae			Lycianthes	1	Lycianthes amatitlanensis (J.M. Coult. & Donn. Sm.) Bitter
Solanoideae	Capsiceae			Lycianthes	1	Lycianthes amphidoxys Standl.
Solanoideae	Capsiceae			Lycianthes	1	Lycianthes anomala Bitter
Solanoideae	Capsiceae			Lycianthes	1	Lycianthes apiculata Bitter
Solanoideae	Capsiceae			Lycianthes	1	Lycianthes armentalis J.L.Gentry
Solanoideae	Capsiceae			Lycianthes	1	Lycianthes arrazolensis (J.M.Coult. & Donn.Sm.) Bitter
Solanoideae	Capsiceae			Lycianthes	1	Lycianthes asarifolia (Kunth & Bouché) Bitter
Solanoideae	Capsiceae			Lycianthes	1	Lycianthes aurigera Standl. & L.O.Williams
Solanoideae	Capsiceae			Lycianthes	1	Lycianthes bambusarum (Bitter) Bitter
Solanoideae	Capsiceae			Lycianthes	1	Lycianthes banahaensis Bitter
Solanoideae	Capsiceae			Lycianthes	1	Lycianthes barbatula Standl. & Steyerm.
Solanoideae	Capsiceae			Lycianthes	1	Lycianthes baviensis V.V.Hop
Solanoideae	Capsiceae			Lycianthes	1	Lycianthes beckneriana D'Arcy
Solanoideae	Capsiceae			Lycianthes	1	Lycianthes belensis (Merr. & L.M.Perry) A.R.Bean
Solanoideae	Capsiceae			Lycianthes	1	Lycianthes biflora (Lour.) Bitter
Solanoideae	Capsiceae			Lycianthes	1	Lycianthes biformifolia Bitter
Solanoideae	Capsiceae			Lycianthes	1	Lycianthes bigeminata (Nees) Bitter
Solanoideae	Capsiceae			Lycianthes	1	Lycianthes bimensis Bitter
Solanoideae	Capsiceae			Lycianthes	1	Lycianthes bitteri Costa-Silva & Agra
Solanoideae	Capsiceae			Lycianthes	1	Lycianthes bitteriana (Symon) A.R.Bean
Solanoideae	Capsiceae			Lycianthes	1	Lycianthes boninensis Bitter
Solanoideae	Capsiceae			Lycianthes	1	Lycianthes brachyanthera Bitter
Solanoideae	Capsiceae			Lycianthes	1	Lycianthes brachyloba Bitter
Solanoideae	Capsiceae			Lycianthes	1	Lycianthes bullata C.I.Orozco, C.A.Vargas & Serralde
Solanoideae	Capsiceae			Lycianthes	1	Lycianthes caeciliae Bitter
Solanoideae	Capsiceae			Lycianthes	1	Lycianthes campyloclada Bitter
Solanoideae	Capsiceae			Lycianthes	1	Lycianthes caucaensis Bitter
Solanoideae	Capsiceae			Lycianthes	1	Lycianthes cearaensis Bitter
Solanoideae	Capsiceae			Lycianthes	1	Lycianthes ceratocalycia (Donn.Sm.) Bitter
Solanoideae	Capsiceae			Lycianthes	1	Lycianthes chiapensis (Brandegee) Standl.
Solanoideae	Capsiceae			Lycianthes	1	Lycianthes chrysothrix Bitter
Solanoideae	Capsiceae			Lycianthes	1	Lycianthes ciliolata (M.Martens & Galeotti) Bitter
Solanoideae	Capsiceae			Lycianthes	1	Lycianthes cladotrichota (Bitter) Bitter
Solanoideae	Capsiceae			Lycianthes	1	Lycianthes coffeifolia Bitter
Solanoideae	Capsiceae			Lycianthes	1	Lycianthes connata J.L.Gentry
Solanoideae	Capsiceae			Lycianthes	1	Lycianthes crassipetala (Wall.) R.R.Mill
Solanoideae	Capsiceae			Lycianthes	1	Lycianthes cuchumatanensis J.L.Gentry
Solanoideae	Capsiceae			Lycianthes	1	Lycianthes cutacensis J.F.Macbr.
Solanoideae	Capsiceae			Lycianthes	1	Lycianthes cyathocalyx Bitter
Solanoideae	Capsiceae			Lycianthes	1	Lycianthes dejecta (Fernald) Bitter
Solanoideae	Capsiceae			Lycianthes	1	Lycianthes dendriticothrix Bitter
Solanoideae	Capsiceae			Lycianthes	1	Lycianthes dendropilosa (Symon) A.R.Bean
Solanoideae	Capsiceae			Lycianthes	1	Lycianthes densestrigosa Bitter
Solanoideae	Capsiceae			Lycianthes	1	Lycianthes denticulata (Blume) Bitter
Solanoideae	Capsiceae			Lycianthes	1	Lycianthes ecuadorensis Bitter
Solanoideae	Capsiceae			Lycianthes	1	Lycianthes fasciculata (Rusby) Bitter
Solanoideae	Capsiceae			Lycianthes	1	Lycianthes fendleri (Rusby) Rusby
Solanoideae	Capsiceae			Lycianthes	1	Lycianthes ferruginea Bitter
Solanoideae	Capsiceae			Lycianthes	1	Lycianthes floccosa Bitter
Solanoideae	Capsiceae			Lycianthes	1	Lycianthes francisci Benítez
Solanoideae	Capsiceae			Lycianthes	1	Lycianthes fugax (Jacq.) Bitter
Solanoideae	Capsiceae			Lycianthes	1	Lycianthes furcatistellata Bitter
Solanoideae	Capsiceae			Lycianthes	1	Lycianthes geminiflora (M.Martens & Galeotti) Bitter
Solanoideae	Capsiceae			Lycianthes	1	Lycianthes glandulosa (Ruiz & Pav.) Bitter
Solanoideae	Capsiceae			Lycianthes	1	Lycianthes gongylodes J.L.Gentry
Solanoideae	Capsiceae			Lycianthes	1	Lycianthes gorgonea Bitter
Solanoideae	Capsiceae			Lycianthes	1	Lycianthes grandifrons Bitter
Solanoideae	Capsiceae			Lycianthes	1	Lycianthes hawkesiana D'Arcy
Solanoideae	Capsiceae			Lycianthes	1	Lycianthes heterochondra Bitter
Solanoideae	Capsiceae			Lycianthes	1	Lycianthes heteroclita (Sendtn.) Bitter
Solanoideae	Capsiceae			Lycianthes	1	Lycianthes hintonii E.Dean
Solanoideae	Capsiceae			Lycianthes	1	Lycianthes hortulana Standl. & L.O.Williams
Solanoideae	Capsiceae			Lycianthes	1	Lycianthes howardiana D'Arcy
Solanoideae	Capsiceae			Lycianthes	1	Lycianthes hupehensis (Bitter) C.Y Wu & S.C.Huang
Solanoideae	Capsiceae			Lycianthes	1	Lycianthes hygrophila Bitter
Solanoideae	Capsiceae			Lycianthes	1	Lycianthes hypochrysea Bitter
Solanoideae	Capsiceae			Lycianthes	1	Lycianthes hypoleuca Standl.
Solanoideae	Capsiceae			Lycianthes	1	Lycianthes impar (Warb.) Bitter
Solanoideae	Capsiceae			Lycianthes	1	Lycianthes inaequalis C.V.Morton & Standl.
Solanoideae	Capsiceae			Lycianthes	1	Lycianthes inaequilatera (Rusby) Bitter
Solanoideae	Capsiceae			Lycianthes	1	Lycianthes inconspicua Bitter
Solanoideae	Capsiceae			Lycianthes	1	Lycianthes jaliscensis E.Dean
Solanoideae	Capsiceae			Lycianthes	1	Lycianthes jelskii Bitter
Solanoideae	Capsiceae			Lycianthes	1	Lycianthes kaernbachii Bitter
Solanoideae	Capsiceae			Lycianthes	1	Lycianthes laevis (Dunal) Bitter
Solanoideae	Capsiceae			Lycianthes	1	Lycianthes lagunensis Bitter
Solanoideae	Capsiceae			Lycianthes	1	Lycianthes lankesteri C.V.Morton & Standl.
Solanoideae	Capsiceae			Lycianthes	1	Lycianthes lenta (Cav.) Bitter
Solanoideae	Capsiceae			Lycianthes	1	Lycianthes leptocaulis (Rusby) Rusby
Solanoideae	Capsiceae			Lycianthes	1	Lycianthes limitanea (Standl.) J.L.Gentry
Solanoideae	Capsiceae			Lycianthes	1	Lycianthes lineata Bitter
Solanoideae	Capsiceae			Lycianthes	1	Lycianthes luisana Standl.
Solanoideae	Capsiceae			Lycianthes	1	Lycianthes lycioides (L.) Hassl.
Solanoideae	Capsiceae			Lycianthes	1	Lycianthes lysimachioides (Wall.) Bitter
Solanoideae	Capsiceae			Lycianthes	1	Lycianthes macrodon (Wall. ex Nees) Bitter
Solanoideae	Capsiceae			Lycianthes	1	Lycianthes magdalenae Bitter
Solanoideae	Capsiceae			Lycianthes	1	Lycianthes manantlanensis A.Rodr. & O.Vargas
Solanoideae	Capsiceae			Lycianthes	1	Lycianthes marlipoensis C.Y.Wu & S.C.Huang
Solanoideae	Capsiceae			Lycianthes	1	Lycianthes maxonii Standl.
Solanoideae	Capsiceae			Lycianthes	1	Lycianthes medusocalyx Bitter
Solanoideae	Capsiceae			Lycianthes	1	Lycianthes memecylonoides (Bitter & Schltr.) Bitter
Solanoideae	Capsiceae			Lycianthes	1	Lycianthes michaelneei E.Dean
Solanoideae	Capsiceae			Lycianthes	1	Lycianthes minutipila Bitter
Solanoideae	Capsiceae			Lycianthes	1	Lycianthes mocinoana (Dunal) Bitter
Solanoideae	Capsiceae			Lycianthes	1	Lycianthes moszkowskii (Bitter) Bitter
Solanoideae	Capsiceae			Lycianthes	1	Lycianthes moziniana (Dunal) Bitter
Solanoideae	Capsiceae			Lycianthes	1	Lycianthes multiflora Bitter
Solanoideae	Capsiceae			Lycianthes	1	Lycianthes multifolia (Merr. & L.M.Perry) A.R.Bean
Solanoideae	Capsiceae			Lycianthes	1	Lycianthes neesiana (Wall. ex Nees) D'Arcy & Zhi Y.Zhang
Solanoideae	Capsiceae			Lycianthes	1	Lycianthes neglecta (Dunal) Lourteig
Solanoideae	Capsiceae			Lycianthes	1	Lycianthes nitida Bitter
Solanoideae	Capsiceae			Lycianthes	1	Lycianthes novogranatensis Moldenke
Solanoideae	Capsiceae			Lycianthes	1	Lycianthes ocellata (Donn.Sm.) C.V.Morton & Standl.
Solanoideae	Capsiceae			Lycianthes	1	Lycianthes oliveriana (Lauterb. & K.Schum.) Bitter
Solanoideae	Capsiceae			Lycianthes	1	Lycianthes orogenes Standl. & Steyerm.
Solanoideae	Capsiceae			Lycianthes	1	Lycianthes parasitica (Blume) Bitter
Solanoideae	Capsiceae			Lycianthes	1	Lycianthes pauciflora (Vahl) Bitter
Solanoideae	Capsiceae			Lycianthes	1	Lycianthes peduncularis (Schltdl.) Bitter
Solanoideae	Capsiceae			Lycianthes	1	Lycianthes peranomala (Wernham ex Ridl.) A.R.Bean
Solanoideae	Capsiceae			Lycianthes	1	Lycianthes pilifera (Benth.) Bitter
Solanoideae	Capsiceae			Lycianthes	1	Lycianthes pilosissima (M.Martens & Galeotti) Bitter
Solanoideae	Capsiceae			Lycianthes	1	Lycianthes poeppigii Bitter
Solanoideae	Capsiceae			Lycianthes	1	Lycianthes porteriana D'Arcy
Solanoideae	Capsiceae			Lycianthes	1	Lycianthes pringlei (B.L.Rob. & Greenm.) Bitter
Solanoideae	Capsiceae			Lycianthes	1	Lycianthes profunderugosa Bitter
Solanoideae	Capsiceae			Lycianthes	1	Lycianthes purpusii (Brandegee) Bitter
Solanoideae	Capsiceae			Lycianthes	1	Lycianthes pustulata (Symon) A.R.Bean
Solanoideae	Capsiceae			Lycianthes	1	Lycianthes quichensis (J.M.Coult. & Donn.Sm.) Bitter
Solanoideae	Capsiceae			Lycianthes	1	Lycianthes radiata (Sendtn.) Bitter
Solanoideae	Capsiceae			Lycianthes	1	Lycianthes rantonnei					11	1	0	0	2.20	1.24
Solanoideae	Capsiceae			Lycianthes	1	Lycianthes reflexa Rusby
Solanoideae	Capsiceae			Lycianthes	1	Lycianthes repens (Spreng.) Bitter
Solanoideae	Capsiceae			Lycianthes	1	Lycianthes rimbachii Standl.
Solanoideae	Capsiceae			Lycianthes	1	Lycianthes rostellata (Merr. & L.M.Perry) A.R.Bean
Solanoideae	Capsiceae			Lycianthes	1	Lycianthes rzedowskii E.Dean
						Lycianthes saltensis
Solanoideae	Capsiceae			Lycianthes	1	Lycianthes saltensis Bitter
Solanoideae	Capsiceae			Lycianthes	1	Lycianthes sanctaeclarae (Greenm.) D'Arcy
Solanoideae	Capsiceae			Lycianthes	1	Lycianthes sanctae-marthae Bitter
Solanoideae	Capsiceae			Lycianthes	1	Lycianthes sancti-caroli (H.J.P.Winkl.) Bitter
Solanoideae	Capsiceae			Lycianthes	1	Lycianthes shanesii (F.Muell.) A.R.Bean
Solanoideae	Capsiceae			Lycianthes	1	Lycianthes shunningensis C.Y.Wu & S.C.Huang
Solanoideae	Capsiceae			Lycianthes	1	Lycianthes sideroxyloides (Schltdl.) Bitter
Solanoideae	Capsiceae			Lycianthes	1	Lycianthes sodiroi Bitter
Solanoideae	Capsiceae			Lycianthes	1	Lycianthes sprucei Bitter
Solanoideae	Capsiceae			Lycianthes	1	Lycianthes starbuckii E.Dean
Solanoideae	Capsiceae			Lycianthes	1	Lycianthes stellata (Jacq.) Bitter
Solanoideae	Capsiceae			Lycianthes	1	Lycianthes stenoloba (Van Heurck & Müll.Arg.) Bitter
Solanoideae	Capsiceae			Lycianthes	1	Lycianthes stephanocalyx (Brandegee) Bitter
Solanoideae	Capsiceae			Lycianthes	1	Lycianthes storkii C.V.Morton & Standl.
Solanoideae	Capsiceae			Lycianthes	1	Lycianthes surotatensis Gentry
Solanoideae	Capsiceae			Lycianthes	1	Lycianthes synanthera (Sendtn.) Bitter
Solanoideae	Capsiceae			Lycianthes	1	Lycianthes tarapotensis Bitter
Solanoideae	Capsiceae			Lycianthes	1	Lycianthes testacea (O.E.Schulz) S.Knapp
Solanoideae	Capsiceae			Lycianthes	1	Lycianthes textitlaniana E.Dean
Solanoideae	Capsiceae			Lycianthes	1	Lycianthes tibetica Li Bing Zhang & Yi F.Duan
Solanoideae	Capsiceae			Lycianthes	1	Lycianthes tricolor (Sessé & Moc. ex Dunal) Bitter
Solanoideae	Capsiceae			Lycianthes	1	Lycianthes tysoniana D'Arcy
Solanoideae	Capsiceae			Lycianthes	1	Lycianthes umbonata (Symon) A.R.Bean
Solanoideae	Capsiceae			Lycianthes	1	Lycianthes urnigera Bitter
Solanoideae	Capsiceae			Lycianthes	1	Lycianthes venturana E.Dean
Solanoideae	Capsiceae			Lycianthes	1	Lycianthes villosula Bitter
Solanoideae	Capsiceae			Lycianthes	1	Lycianthes virgata (Lam.) Bitter
Solanoideae	Capsiceae			Lycianthes	1	Lycianthes vitiensis (Seem.) A.R.Bean
Solanoideae	Capsiceae			Lycianthes	1	Lycianthes wollastonii (Wernham) A.R.Bean
Solanoideae	Capsiceae			Lycianthes	1	Lycianthes yunnanensis (Bitter) C.T.Wu & S.C.Huang
Solanoideae	Capsiceae			Lycianthes	1	Lycianthes pseudolycioides Bitter
Solanoideae	Atropina	Lycieae		Lycium	1	Lycium acutifolium
Solanoideae	Atropina	Lycieae		Lycium	1	Lycium afrum
Solanoideae	Atropina	Lycieae		Lycium	1	Lycium ameghinoi					11	1	0	0	1.70	1.14
Solanoideae	Atropina	Lycieae		Lycium	1	Lycium americanum					11	1	0	0	1.89	1.22
Solanoideae	Atropina	Lycieae		Lycium	1	Lycium amoenum
Solanoideae	Atropina	Lycieae		Lycium	1	Lycium anatolicum
Solanoideae	Atropina	Lycieae		Lycium	1	Lycium andersonii
Solanoideae	Atropina	Lycieae		Lycium	1	Lycium arenicola
Solanoideae	Atropina	Lycieae		Lycium	1	Lycium armatum
Solanoideae	Atropina	Lycieae		Lycium	1	Lycium arochae
Solanoideae	Atropina	Lycieae		Lycium	1	Lycium athium
Solanoideae	Atropina	Lycieae		Lycium	1	Lycium australe
Solanoideae	Atropina	Lycieae		Lycium	1	Lycium barbarum
Solanoideae	Atropina	Lycieae		Lycium	1	Lycium barbinodum
Solanoideae	Atropina	Lycieae		Lycium	1	Lycium berlandieri
Solanoideae	Atropina	Lycieae		Lycium	1	Lycium boerhaviifolium					11	1	0	0	2.85	1.18
Solanoideae	Atropina	Lycieae		Lycium	1	Lycium bosciifolium
Solanoideae	Atropina	Lycieae		Lycium	1	Lycium brevipes
Solanoideae	Atropina	Lycieae		Lycium	1	Lycium bridgesii
Solanoideae	Atropina	Lycieae		Lycium	1	Lycium californicum
Solanoideae	Atropina	Lycieae		Lycium	1	Lycium carolinianum
Solanoideae	Atropina	Lycieae		Lycium	1	Lycium cestroides					11	1	0	0	2.14	1.22
Solanoideae	Atropina	Lycieae		Lycium	1	Lycium chanar					11	1	0	0	1.89	1.17
Solanoideae	Atropina	Lycieae		Lycium	1	Lycium chilense					11	1	0	0	1.70	1.14
Solanoideae	Atropina	Lycieae		Lycium	1	Lycium chinense
Solanoideae	Atropina	Lycieae		Lycium	1	Lycium ciliatum					11	1	0	0	1.70	1.21
Solanoideae	Atropina	Lycieae		Lycium	1	Lycium cinereum
Solanoideae	Atropina	Lycieae		Lycium	1	Lycium confertum
Solanoideae	Atropina	Lycieae		Lycium	1	Lycium cooperi
Solanoideae	Atropina	Lycieae		Lycium	1	Lycium cuneatum					11	1	0	0	1.69	1.18
Solanoideae	Atropina	Lycieae		Lycium	1	Lycium cyathiformum
Solanoideae	Atropina	Lycieae		Lycium	1	Lycium cylindricum
Solanoideae	Atropina	Lycieae		Lycium	1	Lycium dasystemum
Solanoideae	Atropina	Lycieae		Lycium	1	Lycium decumbens
Solanoideae	Atropina	Lycieae		Lycium	1	Lycium densifolium
Solanoideae	Atropina	Lycieae		Lycium	1	Lycium depressum
Solanoideae	Atropina	Lycieae		Lycium	1	Lycium deserti
Solanoideae	Atropina	Lycieae		Lycium	1	Lycium distichum
Solanoideae	Atropina	Lycieae		Lycium	1	Lycium edgeworthii
Solanoideae	Atropina	Lycieae		Lycium	1	Lycium eenii
Solanoideae	Atropina	Lycieae		Lycium	1	Lycium elongatum					11	1	0	0	2.08	1.22
Solanoideae	Atropina	Lycieae		Lycium	1	Lycium europaeum
Solanoideae	Atropina	Lycieae		Lycium	1	Lycium exsertum
Solanoideae	Atropina	Lycieae		Lycium	1	Lycium ferocissimum
Solanoideae	Atropina	Lycieae		Lycium	1	Lycium flexicaule
Solanoideae	Atropina	Lycieae		Lycium	1	Lycium fremontii
Solanoideae	Atropina	Lycieae		Lycium	1	Lycium fuscum
Solanoideae	Atropina	Lycieae		Lycium	1	Lycium gariepense
Solanoideae	Atropina	Lycieae		Lycium	1	Lycium geniculatum
Solanoideae	Atropina	Lycieae		Lycium	1	Lycium gilliesianum					11	1	0	0	1.72	1.25
Solanoideae	Atropina	Lycieae		Lycium	1	Lycium glomeratum
Solanoideae	Atropina	Lycieae		Lycium	1	Lycium grandicalyx
Solanoideae	Atropina	Lycieae		Lycium	1	Lycium hantamense
Solanoideae	Atropina	Lycieae		Lycium	1	Lycium hisutum
Solanoideae	Atropina	Lycieae		Lycium	1	Lycium horridum
Solanoideae	Atropina	Lycieae		Lycium	1	Lycium humile
Solanoideae	Atropina	Lycieae		Lycium	1	Lycium infaustum					11	1	0	0	1.79	1.25
Solanoideae	Atropina	Lycieae		Lycium	1	Lycium intricatum
Solanoideae	Atropina	Lycieae		Lycium	1	Lycium isthmense
Solanoideae	Atropina	Lycieae		Lycium	1	Lycium kopetdaghi
Solanoideae	Atropina	Lycieae		Lycium	1	Lycium leiospermum
Solanoideae	Atropina	Lycieae		Lycium	1	Lycium leiostemum
Solanoideae	Atropina	Lycieae		Lycium	1	Lycium macrodon
Solanoideae	Atropina	Lycieae		Lycium	1	Lycium makranicum
Solanoideae	Atropina	Lycieae		Lycium	1	Lycium martii
Solanoideae	Atropina	Lycieae		Lycium	1	Lycium mascarenense
Solanoideae	Atropina	Lycieae		Lycium	1	Lycium megacarpum
Solanoideae	Atropina	Lycieae		Lycium	1	Lycium minimum
Solanoideae	Atropina	Lycieae		Lycium	1	Lycium minutifolium
Solanoideae	Atropina	Lycieae		Lycium	1	Lycium morongii					11	1	0	0	1.94	1.20
Solanoideae	Atropina	Lycieae		Lycium	1	Lycium ningxiaense
Solanoideae	Atropina	Lycieae		Lycium	1	Lycium nodosum					11	1	0	0	1.67	1.27
Solanoideae	Atropina	Lycieae		Lycium	1	Lycium oxycarpum
Solanoideae	Atropina	Lycieae		Lycium	1	Lycium pallidum
Solanoideae	Atropina	Lycieae		Lycium	1	Lycium parishii
Solanoideae	Atropina	Lycieae		Lycium	1	Lycium peninsulare
Solanoideae	Atropina	Lycieae		Lycium	1	Lycium petraeum
Solanoideae	Atropina	Lycieae		Lycium	1	Lycium pilifolium
Solanoideae	Atropina	Lycieae		Lycium	1	Lycium puberulum
Solanoideae	Atropina	Lycieae		Lycium	1	Lycium pubitubum
Solanoideae	Atropina	Lycieae		Lycium	1	Lycium pumilum
Solanoideae	Atropina	Lycieae		Lycium	1	Lycium qingshuigeense
Solanoideae	Atropina	Lycieae		Lycium	1	Lycium rachidocladum
Solanoideae	Atropina	Lycieae		Lycium	1	Lycium repens
Solanoideae	Atropina	Lycieae		Lycium	1	Lycium retusum
Solanoideae	Atropina	Lycieae		Lycium	1	Lycium ruthenicum
Solanoideae	Atropina	Lycieae		Lycium	1	Lycium sandwicense
Solanoideae	Atropina	Lycieae		Lycium	1	Lycium schaffneri
Solanoideae	Atropina	Lycieae		Lycium	1	Lycium schizocalyx
Solanoideae	Atropina	Lycieae		Lycium	1	Lycium schockleyi
Solanoideae	Atropina	Lycieae		Lycium	1	Lycium schreiteri
Solanoideae	Atropina	Lycieae		Lycium	1	Lycium schweinfurthii
Solanoideae	Atropina	Lycieae		Lycium	1	Lycium shawii
Solanoideae	Atropina	Lycieae		Lycium	1	Lycium sokotranum
Solanoideae	Atropina	Lycieae		Lycium	1	Lycium stenophyllum
Solanoideae	Atropina	Lycieae		Lycium	1	Lycium strandveldense
Solanoideae	Atropina	Lycieae		Lycium	1	Lycium tenue
Solanoideae	Atropina	Lycieae		Lycium	1	Lycium tenuispinosum					11	1	0	0	1.96	1.21
Solanoideae	Atropina	Lycieae		Lycium	1	Lycium tetrandrum
Solanoideae	Atropina	Lycieae		Lycium	1	Lycium texanum
Solanoideae	Atropina	Lycieae		Lycium	1	Lycium torreyi
Solanoideae	Atropina	Lycieae		Lycium	1	Lycium truncatum
Solanoideae	Atropina	Lycieae		Lycium	1	Lycium villosum
Solanoideae	Atropina	Lycieae		Lycium	1	Lycium vimineum
Solanoideae	Atropina	Lycieae		Lycium	1	Lycium yunnanense
Solanoideae	Physalideae	Withaninae		Mellissia	1	M. begoniifolia
Solanoideae				Mandragora	1	Mandragora autumnalis Bertol.
Solanoideae				Mandragora	1	Mandragora caulescens C.B.Clarke
Solanoideae				Mandragora	1	Mandragora officinarum L.
Solanoideae				Mandragora	1	Mandragora turcomanica Mizgir.
Solanoideae	Solandreae			Markea	1	Markea antioquiensis S.Knapp
Solanoideae	Solandreae			Markea	1	Markea campanulata (Donn.Sm.) Lundell
Solanoideae	Solandreae			Markea	1	Markea coccinea Rich.
Solanoideae	Solandreae			Markea	1	Markea epifita S.Knapp
Solanoideae	Solandreae			Markea	1	Markea formicarum Dammer
Solanoideae	Solandreae			Markea	1	Markea fosbergii Hunz.
Solanoideae	Solandreae			Markea	1	Markea harlingiana Hunz.
Solanoideae	Solandreae			Markea	1	Markea huilensis A.Orejuela & J.M.Vélez
Solanoideae	Solandreae			Markea	1	Markea hunzikeri A.Orejuela & C.I.Orozco
Solanoideae	Solandreae			Markea	1	Markea klugii (Hunz.) Molinari
Solanoideae	Solandreae			Markea	1	Markea longiflora Miers
Solanoideae	Solandreae			Markea	1	Markea lopezii Hunz.
Solanoideae	Solandreae			Markea	1	Markea pavonii (Miers) D'Arcy
Solanoideae	Solandreae			Markea	1	Markea pilosa S.Knapp
Solanoideae	Solandreae			Markea	1	Markea plowmanii Hunz.
Solanoideae	Solandreae			Markea	1	Markea purpurea A.Orejuela & C.I.Orozco
Solanoideae	Solandreae			Markea	1	Markea sessiliflora Ducke
Solanoideae	Solandreae			Markea	1	Markea spruceana Hunz.
Solanoideae	Solandreae			Markea	1	Markea sturmii Cuatrec.
Solanoideae	Solandreae			Markea	1	Markea tomentosa Lundell
Solanoideae	Solandreae			Markea	1	Markea vasquezii E.Rodr.
Schwenckioideae				Melananthus	1	Melananthus cubensis Urb.
Schwenckioideae				Melananthus	1	Melananthus fasciculatus (Benth.) Soler.
Schwenckioideae				Melananthus	1	Melananthus guatemalensis (Benth. ex Hemsl.) Soler.
Schwenckioideae				Melananthus	1	Melananthus multiflorus Carvalho
Schwenckioideae				Melananthus	1	Melananthus ulei Carvalho
Solanoideae	Solandreae			Merinthopodium	1	Merinthopodium neuranthum Donn.Sm.
Solanoideae	Solandreae			Merinthopodium	1	Merinthopodium pendulum (Cuatrec.) Hunz.
Solanoideae	Solandreae			Merinthopodium	1	Merinthopodium vogelii (Cuatrec.) Castillo & R.E.Schult.
Goetzoideae				Metternichia	1	Metternichia principis J.C.Mikan
Solanoideae	Salpichroina			Salpichroa	1	Nectouxia formosa Kunth
Solanoideae				Nicandra	1	Nicandra john-tyleriana
Solanoideae				Nicandra	1	Nicandra physalodes
Solanoideae				Nicandra	1	Nicandra yacheriana
Nicotianoideae				Nicotiana	1	Nicotiana acaulis
Nicotianoideae				Nicotiana	1	Nicotiana acuminata
Nicotianoideae				Nicotiana	1	Nicotiana africana
Nicotianoideae				Nicotiana	1	Nicotiana alata					4	2	3	0	2.75	2.10
Nicotianoideae				Nicotiana	1	Nicotiana ameghinoi
Nicotianoideae				Nicotiana	1	Nicotiana amplexicaulis
Nicotianoideae				Nicotiana	1	Nicotiana arentsii
Nicotianoideae				Nicotiana	1	Nicotiana attenuata
Nicotianoideae				Nicotiana	1	Nicotiana azambujae
Nicotianoideae				Nicotiana	1	Nicotiana benavidesii
Nicotianoideae				Nicotiana	1	Nicotiana benthamiana
Nicotianoideae				Nicotiana	1	Nicotiana bonariensis
Nicotianoideae				Nicotiana	1	Nicotiana burbidgeae
Nicotianoideae				Nicotiana	1	Nicotiana cavicola
Nicotianoideae				Nicotiana	1	Nicotiana clevelandii
Nicotianoideae				Nicotiana	1	Nicotiana cordifolia
Nicotianoideae				Nicotiana	1	Nicotiana corymbosa
Nicotianoideae				Nicotiana	1	Nicotiana cutleri
Nicotianoideae				Nicotiana	1	Nicotiana debneyi
Nicotianoideae				Nicotiana	1	Nicotiana excelsior
Nicotianoideae				Nicotiana	1	Nicotiana forgetiana
Nicotianoideae				Nicotiana	1	Nicotiana fragrans
Nicotianoideae				Nicotiana	1	Nicotiana frigida
Nicotianoideae				Nicotiana	1	Nicotiana glauca
Nicotianoideae				Nicotiana	1	Nicotiana glutinosa
Nicotianoideae				Nicotiana	1	Nicotiana goodspeedii
Nicotianoideae				Nicotiana	1	Nicotiana gossei
Nicotianoideae				Nicotiana	1	Nicotiana heterantha
Nicotianoideae				Nicotiana	1	Nicotiana kawakamii
Nicotianoideae				Nicotiana	1	Nicotiana knightiana
Nicotianoideae				Nicotiana	1	Nicotiana langsdorffii
Nicotianoideae				Nicotiana	1	Nicotiana linearis
Nicotianoideae				Nicotiana	1	Nicotiana logibracteata
Nicotianoideae				Nicotiana	1	Nicotiana longiflora
Nicotianoideae				Nicotiana	1	Nicotiana maritima
Nicotianoideae				Nicotiana	1	Nicotiana megalosiphon
Nicotianoideae				Nicotiana	1	Nicotiana miersii
Nicotianoideae				Nicotiana	1	Nicotiana monoschizocarpa
Nicotianoideae				Nicotiana	1	Nicotiana mutabilis
Nicotianoideae				Nicotiana	1	Nicotiana noctiflora
Nicotianoideae				Nicotiana	1	Nicotiana nudicaulis
Nicotianoideae				Nicotiana	1	Nicotiana obtusifolia
Nicotianoideae				Nicotiana	1	Nicotiana occidentalis
Nicotianoideae				Nicotiana	1	Nicotiana otophora					7	0	5	0	2.82	1.97
Nicotianoideae				Nicotiana	1	Nicotiana paa
Nicotianoideae				Nicotiana	1	Nicotiana paniculata
Nicotianoideae				Nicotiana	1	Nicotiana pauciflora
Nicotianoideae				Nicotiana	1	Nicotiana petunioides
Nicotianoideae				Nicotiana	1	Nicotiana plumbaginifolia
Nicotianoideae				Nicotiana	1	Nicotiana quadrivalvis
Nicotianoideae				Nicotiana	1	Nicotiana raimondii
Nicotianoideae				Nicotiana	1	Nicotiana repanda
Nicotianoideae				Nicotiana	1	Nicotiana rosulata
Nicotianoideae				Nicotiana	1	Nicotiana rotundifolia
Nicotianoideae				Nicotiana	1	Nicotiana rustica
Nicotianoideae				Nicotiana	1	Nicotiana setchellii
Nicotianoideae				Nicotiana	1	Nicotiana simulans
Nicotianoideae				Nicotiana	1	Nicotiana solanifolia
Nicotianoideae				Nicotiana	1	Nicotiana spegazzinii
Nicotianoideae				Nicotiana	1	Nicotiana stenocarpa
Nicotianoideae				Nicotiana	1	Nicotiana stocktonii
Nicotianoideae				Nicotiana	1	Nicotiana suaveolens
Nicotianoideae				Nicotiana	1	Nicotiana sylvestris
Nicotianoideae				Nicotiana	1	Nicotiana tabacum
Nicotianoideae				Nicotiana	1	Nicotiana thyrsiflora
Nicotianoideae				Nicotiana	1	Nicotiana tomentosa
Nicotianoideae				Nicotiana	1	Nicotiana tomentosiformis
Nicotianoideae				Nicotiana	1	Nicotiana truncata
Nicotianoideae				Nicotiana	1	Nicotiana umbratica
Nicotianoideae				Nicotiana	1	Nicotiana undulata
Nicotianoideae				Nicotiana	1	Nicotiana velutina
Nicotianoideae				Nicotiana	1	Nicotiana wigandioides
Nicotianoideae				Nicotiana	1	Nicotiana wuttkei
Petunioideae				Nierembergia	1	Nierembergia angustifolia Kunth
Petunioideae				Nierembergia	1	Nierembergia aristata D.Don
Petunioideae				Nierembergia	1	Nierembergia boliviana Millán
Petunioideae				Nierembergia	1	Nierembergia browallioides Griseb.
Petunioideae				Nierembergia	1	Nierembergia calycina Hook.
Petunioideae				Nierembergia	1	Nierembergia ericoides Miers
Petunioideae				Nierembergia	1	Nierembergia espinosae Steyerm.
Petunioideae				Nierembergia	1	Nierembergia graveolens A.St.-Hil.
Petunioideae				Nierembergia	1	Nierembergia hatschbachii A.A.Cocucci & Hunz.
Petunioideae				Nierembergia	1	Nierembergia linariifolia Graham
Petunioideae				Nierembergia	1	Nierembergia micrantha Cabrera
Petunioideae				Nierembergia	1	Nierembergia pinifolia Miers
Petunioideae				Nierembergia	1	Nierembergia pulchella Gillies ex Miers
Petunioideae				Nierembergia	1	Nierembergia repens Ruiz & Pav.
Petunioideae				Nierembergia	1	Nierembergia rigida Miers
Petunioideae				Nierembergia	1	Nierembergia riograndensis Hunz. & A.A.Cocucci
Petunioideae				Nierembergia	1	Nierembergia rivularis Miers
Petunioideae				Nierembergia	1	Nierembergia scoparia Sendtn.
Petunioideae				Nierembergia	1	Nierembergia spathulata Kunth
Petunioideae				Nierembergia	1	Nierembergia tandilensis
Petunioideae				Nierembergia	1	Nierembergia tucumanensis Millán
Petunioideae				Nierembergia	1	Nierembergia veitchii Ber
Solanoideae				Nolana	1	Nolana acuminata
Solanoideae				Nolana	1	Nolana adansonii
Solanoideae				Nolana	1	Nolana aenigma
Solanoideae				Nolana	1	Nolana albescens
Solanoideae				Nolana	1	Nolana aplocaryoides
Solanoideae				Nolana	1	Nolana arenicola
Solanoideae				Nolana	1	Nolana arequipensis
Solanoideae				Nolana	1	Nolana aticoana
Solanoideae				Nolana	1	Nolana baccata
Solanoideae				Nolana	1	Nolana balsamiflua
Solanoideae				Nolana	1	Nolana bombonensis
Solanoideae				Nolana	1	Nolana callae
Solanoideae				Nolana	1	Nolana carnosa
Solanoideae				Nolana	1	Nolana cerrateana
Solanoideae				Nolana	1	Nolana chancoana
Solanoideae				Nolana	1	Nolana chapiensis
Solanoideae				Nolana	1	Nolana clivicola
Solanoideae				Nolana	1	Nolana coelestis
Solanoideae				Nolana	1	Nolana confinis
Solanoideae				Nolana	1	Nolana coronata
Solanoideae				Nolana	1	Nolana crassulifolia					11	1	0	0	2.67	1.32
Solanoideae				Nolana	1	Nolana deflexa
Solanoideae				Nolana	1	Nolana dianae
Solanoideae				Nolana	1	Nolana diffusa
Solanoideae				Nolana	1	Nolana divaricata					9	3	0	0	6.13	1.39
Solanoideae				Nolana	1	Nolana elegans
Solanoideae				Nolana	1	Nolana filifolia
Solanoideae				Nolana	1	Nolana flaccida
Solanoideae				Nolana	1	Nolana foliosa
Solanoideae				Nolana	1	Nolana galapagensis
Solanoideae				Nolana	1	Nolana gayana
Solanoideae				Nolana	1	Nolana glauca
Solanoideae				Nolana	1	Nolana gracillima
Solanoideae				Nolana	1	Nolana humifusa
Solanoideae				Nolana	1	Nolana incana
Solanoideae				Nolana	1	Nolana inconspicua
Solanoideae				Nolana	1	Nolana inflata
Solanoideae				Nolana	1	Nolana insularis
Solanoideae				Nolana	1	Nolana intonsa
Solanoideae				Nolana	1	Nolana jaffuelii
Solanoideae				Nolana	1	Nolana johnstonii
Solanoideae				Nolana	1	Nolana lachimbensis
Solanoideae				Nolana	1	Nolana latipes
Solanoideae				Nolana	1	Nolana laxa
Solanoideae				Nolana	1	Nolana leptophylla
Solanoideae				Nolana	1	Nolana lezamae
Solanoideae				Nolana	1	Nolana linearifolia
Solanoideae				Nolana	1	Nolana lycioides
Solanoideae				Nolana	1	Nolana mariarosae
Solanoideae				Nolana	1	Nolana minor
Solanoideae				Nolana	1	Nolana mollis
Solanoideae				Nolana	1	Nolana onoana
Solanoideae				Nolana	1	Nolana pallida
Solanoideae				Nolana	1	Nolana pallidula
Solanoideae				Nolana	1	Nolana paradoxa
Solanoideae				Nolana	1	Nolana parviflora
Solanoideae				Nolana	1	Nolana patachensis
Solanoideae				Nolana	1	Nolana patula
Solanoideae				Nolana	1	Nolana pearcei
Solanoideae				Nolana	1	Nolana peruviana
Solanoideae				Nolana	1	Nolana philippiana
Solanoideae				Nolana	1	Nolana pilosa
Solanoideae				Nolana	1	Nolana platyphylla
Solanoideae				Nolana	1	Nolana plicata
Solanoideae				Nolana	1	Nolana pterocarpa
Solanoideae				Nolana	1	Nolana quicachaensis
Solanoideae				Nolana	1	Nolana ramosissima
Solanoideae				Nolana	1	Nolana reichei
Solanoideae				Nolana	1	Nolana rhombifolia
Solanoideae				Nolana	1	Nolana rostrata
Solanoideae				Nolana	1	Nolana rupicola
Solanoideae				Nolana	1	Nolana salsoloides
Solanoideae				Nolana	1	Nolana scaposa
Solanoideae				Nolana	1	Nolana sedifolia
Solanoideae				Nolana	1	Nolana sessiliflora
Solanoideae				Nolana	1	Nolana spathulata
Solanoideae				Nolana	1	Nolana spergularioides
Solanoideae				Nolana	1	Nolana sphaerophylla
Solanoideae				Nolana	1	Nolana stenophylla					10	2	0	0	5.25	1.31
Solanoideae				Nolana	1	Nolana tarapacana
Solanoideae				Nolana	1	Nolana thinophilla
Solanoideae				Nolana	1	Nolana tocopillensis
Solanoideae				Nolana	1	Nolana tomentella
Solanoideae				Nolana	1	Nolana tovariana
Solanoideae				Nolana	1	Nolana tricotiflora
Solanoideae				Nolana	1	Nolana urubambae
Solanoideae				Nolana	1	Nolana villosa					10	2	0	0	5.25	1.31
Solanoideae				Nolana	1	Nolana volcanica
Solanoideae				Nolana	1	Nolana weberbaueri
Solanoideae				Nolana	1	Nolana weissiana
Solanoideae				Nolana	1	Nolana werdermannii
Solanoideae				Nolana	1	Nolana willeana
Solanoideae	Physalideae	Withaninae		Nothocestrum	1	Nothocestrum brevifolium
Solanoideae	Physalideae	Withaninae		Nothocestrum	1	Nothocestrum latifolium
Solanoideae	Physalideae	Withaninae		Nothocestrum	1	Nothocestrum longifolium
Solanoideae	Physalideae	Withaninae		Nothocestrum	1	Nothocestrum peltatum
Solanoideae	Physalideae	Physalidinae		Oryctes	1	Oryctes nevadensis
Benthamielleae				Pantacantha	1	Pantacantha ameghinoi
Petunioideae				Petunia	1	Petunia altiplana T.Ando & Hashim.
Petunioideae				Petunia	1	Petunia axillaris (Lam.) Britton, Sterns & Poggenb.
Petunioideae				Petunia	1	Petunia bajeensis T.Ando & Hashim.
Petunioideae				Petunia	1	Petunia bonjardinensis T.Ando & Hashim.
Petunioideae				Petunia	1	Petunia correntina Greppi & Stehmann
Petunioideae				Petunia	1	Petunia exserta Stehmann
Petunioideae				Petunia	1	Petunia guarapuavensis T.Ando & Hashim.
Petunioideae				Petunia	1	Petunia inflata R.E.Fr.
Petunioideae				Petunia	1	Petunia integrifolia (Hook.) Schinz & Thell.
Petunioideae				Petunia	1	Petunia interior T.Ando & Hashim.
Petunioideae				Petunia		Petunia longiflora
Petunioideae				Petunia	1	Petunia mantiqueirensis T.Ando & Hashim.
Petunioideae				Petunia	1	Petunia occidentalis R.E.Fr.
Petunioideae				Petunia	1	Petunia patagonica (Speg.) Millán
Petunioideae				Petunia	1	Petunia reitzii L.B.Sm. & Downs
Petunioideae				Petunia	1	Petunia saxicola L.B.Sm. & Downs
Petunioideae				Petunia	1	Petunia scheideana L.B.Sm. & Downs
Petunioideae				Petunia	1	Petunia secreta Stehmann & Semir
Petunioideae				Petunia	1	Petunia violacea Lindl.
Solanoideae	Physalideae	Physalidinae		Physaliastrum	1	Physaliastrum equinatum
Solanoideae	Physalideae	Physalidinae		Physaliastrum	1	Physaliastrum heterophyllum
Solanoideae	Physalideae	Physalidinae		Physaliastrum	1	Physaliastrum japonicum
Solanoideae	Physalideae	Physalidinae		Physaliastrum	1	Physaliastrum kimurai
Solanoideae	Physalideae	Physalidinae		Physaliastrum	1	Physaliastrum kweichouense
Solanoideae	Physalideae	Physalidinae		Physaliastrum	1	Physaliastrum savatieri
Solanoideae	Physalideae	Physalidinae		Physaliastrum	1	Physaliastrum sinense
Solanoideae	Physalideae	Physalidinae		Physaliastrum	1	Physaliastrum sinicum
Solanoideae	Physalideae	Physalidinae		Physaliastrum	1	Physaliastrum yunnanense
Solanoideae	Physalideae	Physalidinae		Physalis	1	Physalis acutifolia
Solanoideae	Physalideae	Physalidinae		Physalis	1	Physalis aggregata
Solanoideae	Physalideae	Physalidinae		Physalis	1	Physalis ampla
Solanoideae	Physalideae	Physalidinae		Physalis	1	Physalis angulata					9	0	3	0	2.5	2.77
Solanoideae	Physalideae	Physalidinae		Physalis	1	Physalis angustifolia
Solanoideae	Physalideae	Physalidinae		Physalis	1	Physalis angustior
Solanoideae	Physalideae	Physalidinae		Physalis	1	Physalis angustiphysa
Solanoideae	Physalideae	Physalidinae		Physalis	1	Physalis arenicola
Solanoideae	Physalideae	Physalidinae		Physalis	1	Physalis campanula
Solanoideae	Physalideae	Physalidinae		Physalis	1	Physalis campechiana
Solanoideae	Physalideae	Physalidinae		Physalis	1	Physalis carnosa
Solanoideae	Physalideae	Physalidinae		Physalis	1	Physalis caudella
Solanoideae	Physalideae	Physalidinae		Physalis	1	Physalis cavalerei
Solanoideae	Physalideae	Physalidinae		Physalis	1	Physalis chenopodiifolia
Solanoideae	Physalideae	Physalidinae		Physalis	1	Physalis cinerascens
Solanoideae	Physalideae	Physalidinae		Physalis	1	Physalis cinerea
Solanoideae	Physalideae	Physalidinae		Physalis	1	Physalis cordata
Solanoideae	Physalideae	Physalidinae		Physalis	1	Physalis coztomatl
Solanoideae	Physalideae	Physalidinae		Physalis	1	Physalis crassifolia
Solanoideae	Physalideae	Physalidinae		Physalis	1	Physalis eggersii
Solanoideae	Physalideae	Physalidinae		Physalis	1	Physalis fendleri
Solanoideae	Physalideae	Physalidinae		Physalis	1	Physalis filipendula
Solanoideae	Physalideae	Physalidinae		Physalis	1	Physalis flava
Solanoideae	Physalideae	Physalidinae		Physalis	1	Physalis fuscomaculata
Solanoideae	Physalideae	Physalidinae		Physalis	1	Physalis geniculata
Solanoideae	Physalideae	Physalidinae		Physalis	1	Physalis glabra
Solanoideae	Physalideae	Physalidinae		Physalis	1	Physalis glutinosa
Solanoideae	Physalideae	Physalidinae		Physalis	1	Physalis gracilis
Solanoideae	Physalideae	Physalidinae		Physalis	1	Physalis greenmanii
Solanoideae	Physalideae	Physalidinae		Physalis	1	Physalis grisea
Solanoideae	Physalideae	Physalidinae		Physalis	1	Physalis halicacabum
Solanoideae	Physalideae	Physalidinae		Physalis	1	Physalis hastatula
Solanoideae	Physalideae	Physalidinae		Physalis	1	Physalis hederifolia
Solanoideae	Physalideae	Physalidinae		Physalis	1	Physalis heterophylla
Solanoideae	Physalideae	Physalidinae		Physalis	1	Physalis hintonii
Solanoideae	Physalideae	Physalidinae		Physalis	1	Physalis hirsuta
Solanoideae	Physalideae	Physalidinae		Physalis	1	Physalis hispida
Solanoideae	Physalideae	Physalidinae		Physalis	1	Physalis hunzikeriana
Solanoideae	Physalideae	Physalidinae		Physalis	1	Physalis ignota
Solanoideae	Physalideae	Physalidinae		Physalis	1	Physalis ingrata
Solanoideae	Physalideae	Physalidinae		Physalis	1	Physalis integrifolia
Solanoideae	Physalideae	Physalidinae		Physalis	1	Physalis ixocarpa
Solanoideae	Physalideae	Physalidinae		Physalis	1	Physalis jaliscensis
Solanoideae	Physalideae	Physalidinae		Physalis	1	Physalis laevigata
Solanoideae	Physalideae	Physalidinae		Physalis	1	Physalis lagascae
Solanoideae	Physalideae	Physalidinae		Physalis	1	Physalis lanceolata
Solanoideae	Physalideae	Physalidinae		Physalis	1	Physalis lassa
Solanoideae	Physalideae	Physalidinae		Physalis	1	Physalis latecorollata
Solanoideae	Physalideae	Physalidinae		Physalis	1	Physalis latiphysa
Solanoideae	Physalideae	Physalidinae		Physalis	1	Physalis leptophylla
Solanoideae	Physalideae	Physalidinae		Physalis	1	Physalis lignescens
Solanoideae	Physalideae	Physalidinae		Physalis	1	Physalis longicaulis
Solanoideae	Physalideae	Physalidinae		Physalis	1	Physalis longifolia
Solanoideae	Physalideae	Physalidinae		Physalis	1	Physalis longiloba
Solanoideae	Physalideae	Physalidinae		Physalis	1	Physalis longipedicellata
Solanoideae	Physalideae	Physalidinae		Physalis	1	Physalis macrosperma
Solanoideae	Physalideae	Physalidinae		Physalis	1	Physalis mcvaughii
Solanoideae	Physalideae	Physalidinae		Physalis	1	Physalis melanocystis
Solanoideae	Physalideae	Physalidinae		Physalis	1	Physalis mexicana
Solanoideae	Physalideae	Physalidinae		Physalis	1	Physalis michoacanensis
Solanoideae	Physalideae	Physalidinae		Physalis	1	Physalis microcarpa
Solanoideae	Physalideae	Physalidinae		Physalis	1	Physalis microphysa
Solanoideae	Physalideae	Physalidinae		Physalis	1	Physalis mimulus
Solanoideae	Physalideae	Physalidinae		Physalis	1	Physalis minima
Solanoideae	Physalideae	Physalidinae		Physalis	1	Physalis minimaculata
Solanoideae	Physalideae	Physalidinae		Physalis	1	Physalis minuta
Solanoideae	Physalideae	Physalidinae		Physalis	1	Physalis missourensis
Solanoideae	Physalideae	Physalidinae		Physalis	1	Physalis mollis
Solanoideae	Physalideae	Physalidinae		Physalis	1	Physalis muelleri
Solanoideae	Physalideae	Physalidinae		Physalis	1	Physalis neomexicana
Solanoideae	Physalideae	Physalidinae		Physalis	1	Physalis nicandroides(= Physalis pruinosa?)
Solanoideae	Physalideae	Physalidinae		Physalis	1	Physalis orizabae
Solanoideae	Physalideae	Physalidinae		Physalis	1	Physalis parvianthera
Solanoideae	Physalideae	Physalidinae		Physalis	1	Physalis patula
Solanoideae	Physalideae	Physalidinae		Physalis	1	Physalis pennelii
Solanoideae	Physalideae	Physalidinae		Physalis	1	Physalis peruviana
Solanoideae	Physalideae	Physalidinae		Physalis	1	Physalis petiolaris
Solanoideae	Physalideae	Physalidinae		Physalis	1	Physalis philadelphica
Solanoideae	Physalideae	Physalidinae		Physalis	1	Physalis philippensis
Solanoideae	Physalideae	Physalidinae		Physalis	1	Physalis porphyrophysa
Solanoideae	Physalideae	Physalidinae		Physalis	1	Physalis porrecta
Solanoideae	Physalideae	Physalidinae		Physalis	1	Physalis pringlei
Solanoideae	Physalideae	Physalidinae		Physalis	1	Physalis pruinosa
Solanoideae	Physalideae	Physalidinae		Physalis	1	Physalis pubescens
Solanoideae	Physalideae	Physalidinae		Physalis	1	Physalis pumila
Solanoideae	Physalideae	Physalidinae		Physalis	1	Physalis purpurea
Solanoideae	Physalideae	Physalidinae		Physalis	1	Physalis queretaroensis
Solanoideae	Physalideae	Physalidinae		Physalis	1	Physalis quillabambensis
Solanoideae	Physalideae	Physalidinae		Physalis	1	Physalis rydbergii
Solanoideae	Physalideae	Physalidinae		Physalis	1	Physalis sancti-josephi
Solanoideae	Physalideae	Physalidinae		Physalis	1	Physalis solanaceus (=Margaranthus)
Solanoideae	Physalideae	Physalidinae		Physalis	1	Physalis sordida
Solanoideae	Physalideae	Physalidinae		Physalis	1	Physalis stapelioides
Solanoideae	Physalideae	Physalidinae		Physalis	1	Physalis subilsiana
Solanoideae	Physalideae	Physalidinae		Physalis	1	Physalis subintegra
Solanoideae	Physalideae	Physalidinae		Physalis	1	Physalis subrepens
Solanoideae	Physalideae	Physalidinae		Physalis	1	Physalis sulphurea
Solanoideae	Physalideae	Physalidinae		Physalis	1	Physalis tamayoi
Solanoideae	Physalideae	Physalidinae		Physalis	1	Physalis tehuacanensis
Solanoideae	Physalideae	Physalidinae		Physalis	1	Physalis texana
Solanoideae	Physalideae	Physalidinae		Physalis	1	Physalis turbinatoides
Solanoideae	Physalideae	Physalidinae		Physalis	1	Physalis vestita
Solanoideae	Physalideae	Physalidinae		Physalis	1	Physalis victoriana
Solanoideae	Physalideae	Physalidinae		Physalis	1	Physalis virginiana
Solanoideae	Physalideae	Physalidinae		Physalis	1	Physalis viscosa					6	4	2	0	3.25	1.87
Solanoideae	Physalideae	Physalidinae		Physalis	1	Physalis volubilis
Solanoideae	Physalideae	Physalidinae		Physalis	1	Physalis walterii
Solanoideae	Physalideae	Physalidinae		Physalis	1	Physalis waterfallii
Solanoideae	Physalideae	Physalidinae		Physalis	1	Physalis x elliottii
Solanoideae	Hyoscyameae			Physochlaina	1	Physochlaina alaica Korotkova
Solanoideae	Hyoscyameae			Physochlaina	1	Physochlaina albiflora Grubov
Solanoideae	Hyoscyameae			Physochlaina	1	Physochlaina capitata A.M.Lu
Solanoideae	Hyoscyameae			Physochlaina	1	Physochlaina infundibularis Kuang
Solanoideae	Hyoscyameae			Physochlaina	1	Physochlaina macrocalyx Pascher
Solanoideae	Hyoscyameae			Physochlaina	1	Physochlaina macrophylla Bonati
Solanoideae	Hyoscyameae			Physochlaina	1	Physochlaina orientalis (M.Bieb.) G.Don
Solanoideae	Hyoscyameae			Physochlaina	1	Physochlaina physaloides (L.) G.Don
Solanoideae	Hyoscyameae			Physochlaina	1	Physochlaina prealta					17	4	0	0
Solanoideae	Hyoscyameae			Physochlaina	1	Physochlaina semenowii Regel
Petunioideae				Plowmania	1	Plowmania nyctaginoides (Standl.) Hunz. & Subils
Solanoideae	Solandreae			Poortmannia	1	Poortmannia speciosa Drake
Cestroideae	Browallieae			Protoschwenkia	1	Protoschwenckia mandonii
Solanoideae	Hyoscyameae			Przewalskia	1	Przewalskia tangutica					18	4	0	0	4.55	1.35
Solanoideae	Physalideae	Physalidinae		Quincula	1	Quincula lobata
Cestroideae	Salpiglossideae			Reyesia	1	Reyesia cactorum (I.M.Johnst.) D'Arcy
Cestroideae	Salpiglossideae			Reyesia	1	Reyesia chilensis Clos
Cestroideae	Salpiglossideae			Reyesia	1	Reyesia juniperoides (Werderm.) D'Arcy
Cestroideae	Salpiglossideae			Reyesia	1	Reyesia parviflora (Phil.) Hunz.
Solanoideae	Salpichroina			Salpichroa	1	Salpichroa dependens (Mathews ex Hook.) Miers
Solanoideae	Salpichroina			Salpichroa	1	Salpichroa diffusa Walp.
Solanoideae	Salpichroina			Salpichroa	1	Salpichroa gayi Benoist
Solanoideae	Salpichroina			Salpichroa	1	Salpichroa glandulosa (Hook.) Miers
Solanoideae	Salpichroina			Salpichroa	1	Salpichroa hirsuta Miers
Solanoideae	Salpichroina			Salpichroa	1	Salpichroa lehmannii Dammer
Solanoideae	Salpichroina			Salpichroa	1	Salpichroa leucantha Pereyra, Quip. & S.Leiva
Solanoideae	Salpichroina			Salpichroa	1	Salpichroa micrantha Benoist
Solanoideae	Salpichroina			Salpichroa	1	Salpichroa microphylla (Dunal) Keel
Solanoideae	Salpichroina			Salpichroa	1	Salpichroa origanifolia (Lam.) Baill.
Solanoideae	Salpichroina			Salpichroa	1	Salpichroa proboscidea Benoist
Solanoideae	Salpichroina			Salpichroa	1	Salpichroa ramosissima Miers
Solanoideae	Salpichroina			Salpichroa	1	Salpichroa salpoensis S. Leiva
Solanoideae	Salpichroina			Salpichroa	1	Salpichroa sanmiguelina S. Leiva
Solanoideae	Salpichroina			Salpichroa	1	Salpichroa scandens Dammer
Solanoideae	Salpichroina			Salpichroa	1	Salpichroa tenuiflora Benoist
Solanoideae	Salpichroina			Salpichroa	1	Salpichroa tristis Walp.
Solanoideae	Salpichroina			Salpichroa	1	Salpichroa weberbaueri Dammer
Solanoideae	Salpichroina			Salpichroa	1	Salpichroa weigendii S.Leiva, Jara & Barboza
Solanoideae	Salpichroina			Salpichroa	1	Salpichroa amoena Benoist
Solanoideae	Salpichroina			Salpichroa	1	Salpichroa didierana Jaub.
Solanoideae	Salpichroina			Salpichroa	1	Salpichroa weddellii Benoist
Cestroideae	Salpiglossideae			Salpiglossis	1	Salpiglossis arniatera (B.L.Rob.) D'Arcy
Cestroideae	Salpiglossideae			Salpiglossis	1	Salpiglossis sinuata Ruiz & Pav.
Cestroideae	Salpiglossideae			Salpiglossis	1	Salpiglossis spinescens Clos
Solanoideae	Physalideae	Iochrominae		Saracha	1	Saracha andina
Solanoideae	Physalideae	Iochrominae		Saracha	1	Saracha nigribaccata
Solanoideae	Physalideae	Iochrominae		Saracha	1	Saracha punctata					11	1	0	0	4.15	1.26
Solanoideae	Physalideae	Iochrominae		Saracha	1	Saracha quitensis					11	1	0	0	3.74	1.27
Schizanthoideae				Schizanthus	1	Schizanthus alpestris Poepp.
Schizanthoideae				Schizanthus	1	Schizanthus candidus Lindl.
Schizanthoideae				Schizanthus	1	Schizanthus coccineus (Phil.) J.M.Watson
Schizanthoideae				Schizanthus	1	Schizanthus grahamii Gillies	10	20
Schizanthoideae				Schizanthus	1	Schizanthus hookeri Gillies ex Graham	10	20
Schizanthoideae				Schizanthus	1	Schizanthus integrifolius Phil.
Schizanthoideae				Schizanthus	1	Schizanthus lacteus Phil.
Schizanthoideae				Schizanthus	1	Schizanthus laetus Phil.
Schizanthoideae				Schizanthus	1	Schizanthus litoralis Phil.
Schizanthoideae				Schizanthus	1	Schizanthus parvulus Sudzuki
Schizanthoideae				Schizanthus	1	Schizanthus pinnatus Ruiz & Pav.	10	20
Schizanthoideae				Schizanthus	1	Schizanthus porrigens Graham
Schizanthoideae				Schizanthus	1	Schizanthus tricolor Grau & Gronbach
						Schizanthus wisetonensis auct.	10	20
Solanoideae	Physalideae	Physalidinae		Schraderanthus	1	Schraderanthus viscosus
Solanoideae	Solandreae			Schultesianthus	1	Schultesianthus coriaceus (Kuntze) Hunz.
Solanoideae	Solandreae			Schultesianthus	1	Schultesianthus crosbianus (D'Arcy) S.Knapp
Solanoideae	Solandreae			Schultesianthus	1	Schultesianthus dudleyi Bernardello & Hunz.
Solanoideae	Solandreae			Schultesianthus	1	Schultesianthus leucanthus (Donn.Sm.) Hunz.
Solanoideae	Solandreae			Schultesianthus	1	Schultesianthus megalandrus (Dunal) Hunz.
Solanoideae	Solandreae			Schultesianthus	1	Schultesianthus odoriferus (Cuatrec.) Hunz.
Solanoideae	Solandreae			Schultesianthus	1	Schultesianthus uniflorus (Lundell) S.Knapp
Solanoideae	Solandreae			Schultesianthus	1	Schultesianthus venosus (Standl. & C.V.Morton) S.Knapp
Schwenckioideae				Schwenckia	1	Schwenckia alvaroana Benítez
Schwenckioideae				Schwenckia	1	Schwenckia americana L.
Schwenckioideae				Schwenckia	1	Schwenckia angustifolia Benth.
Schwenckioideae				Schwenckia	1	Schwenckia breviseta Casar.
Schwenckioideae				Schwenckia	1	Schwenckia curviflora Benth.
Schwenckioideae				Schwenckia	1	Schwenckia elegans Carvalho
Schwenckioideae				Schwenckia	1	Schwenckia filiformis Ekman ex Urb.
Schwenckioideae				Schwenckia	1	Schwenckia glabrata Kunth
Schwenckioideae				Schwenckia	1	Schwenckia grandiflora Benth.
Schwenckioideae				Schwenckia	1	Schwenckia heterantha Carvalho
Schwenckioideae				Schwenckia	1	Schwenckia huberi Benítez
Schwenckioideae				Schwenckia	1	Schwenckia hyssopifolia Benth.
Schwenckioideae				Schwenckia	1	Schwenckia juncoides Chodat
Schwenckioideae				Schwenckia	1	Schwenckia lateriflora (Vahl) Carvalho
Schwenckioideae				Schwenckia	1	Schwenckia longiseta Casar.
Schwenckioideae				Schwenckia	1	Schwenckia micrantha Benth.
Schwenckioideae				Schwenckia	1	Schwenckia mollissima Nees & Mart.
Schwenckioideae				Schwenckia	1	Schwenckia novaveneciana Carvalho
Schwenckioideae				Schwenckia	1	Schwenckia paniculata (Raddi) Carvalho
Schwenckioideae				Schwenckia	1	Schwenckia trujilloi Benítez
Schwenckioideae				Schwenckia	1	Schwenckia volubilis Benth.
Solanoideae				Sclerophylax	1	Sclerophylax adnatifolius					12	0	0	0	3.37	1.28
Solanoideae				Sclerophylax	1	Sclerophylax arnottii
Solanoideae				Sclerophylax	1	Sclerophylax caducifructus
Solanoideae				Sclerophylax	1	Sclerophylax cocuccii
Solanoideae				Sclerophylax	1	Sclerophylax cuyanus
Solanoideae				Sclerophylax	1	Sclerophylax cynocrambe
Solanoideae				Sclerophylax	1	Sclerophylax difulvioi
Solanoideae				Sclerophylax	1	Sclerophylax hunzikeri
Solanoideae				Sclerophylax	1	Sclerophylax kurtzii
Solanoideae				Sclerophylax	1	Sclerophylax lorentzianus
Solanoideae				Sclerophylax	1	Sclerophylax ruiz-lealii
Solanoideae				Sclerophylax	1	Sclerophylax spinescens
Solanoideae				Sclerophylax	1	Sclerophylax tenuicaulis
Solanoideae				Sclerophylax	1	Sclerophylax trispermus
Solanoideae	Hyoscyameae			Scopolia	1	Scopolia carniolica Jacq.
Solanoideae	Hyoscyameae			Scopolia	1	Scopolia caucasica Kolesn. ex Kreyer
Solanoideae	Hyoscyameae			Scopolia	1	Scopolia japonica Maxim.
Solanoideae	Hyoscyameae			Scopolia	1	Scopolia lutescens Y.N.Lee
Solanoideae	Hyoscyameae			Scopolia	1	Scopolia parviflora Nakai
Cestroideae	Cestreae			Sessea	1	Sessea acuminata Francey
Cestroideae	Cestreae			Sessea	1	Sessea andina Francey
Cestroideae	Cestreae			Sessea	1	Sessea brasiliensis
Cestroideae	Cestreae			Sessea	1	Sessea colombiana Francey
Cestroideae	Cestreae			Sessea	1	Sessea confertiflora Francey
Cestroideae	Cestreae			Sessea	1	Sessea corymbiflora Goudot ex R.Taylor & R.Phillips
Cestroideae	Cestreae			Sessea	1	Sessea crassivenosa Bitter
Cestroideae	Cestreae			Sessea	1	Sessea dependens Ruiz & Pav.
Cestroideae	Cestreae			Sessea	1	Sessea discolor Francey
Cestroideae	Cestreae			Sessea	1	Sessea elliptica Francey
Cestroideae	Cestreae			Sessea	1	Sessea herzogii Dammer
Cestroideae	Cestreae			Sessea	1	Sessea jorgensenii Benítez
Cestroideae	Cestreae			Sessea	1	Sessea lehmannii Bitter
Cestroideae	Cestreae			Sessea	1	Sessea macrophylla Francey
Cestroideae	Cestreae			Sessea	1	Sessea multinervia Francey
Cestroideae	Cestreae			Sessea	1	Sessea regnellii
Cestroideae	Cestreae			Sessea	1	Sessea sodiroi Bitter
Cestroideae	Cestreae			Sessea	1	Sessea stipulata Ruiz & Pav.
Cestroideae	Cestreae			Sessea	1	Sessea tipocochensis (Werderm.) Francey
Cestroideae	Cestreae			Sessea	1	Sessea vestioides (Schltdl.) Hunz.
Cestroideae	Cestreae			Sessea	1	Sessea vestita Miers
Cestroideae	Cestreae			Sessea	1	Sessea weberbaueri
Solanoideae	Solandreae			Solandra	1	Solandra boliviana
Solanoideae	Solandreae			Solandra	1	Solandra brachycalyx
Solanoideae	Solandreae			Solandra	1	Solandra brevicalyx
Solanoideae	Solandreae			Solandra	1	Solandra grandiflora
Solanoideae	Solandreae			Solandra	1	Solandra guerrensis
Solanoideae	Solandreae			Solandra	1	Solandra guttata
Solanoideae	Solandreae			Solandra	1	Solandra longiflora
Solanoideae	Solandreae			Solandra	1	Solandra maxima
Solanoideae	Solandreae			Solandra	1	Solandra nizandensis
Solanoideae	Solandreae			Solandra	1	Solandra paraensis
						Solanum × blanco-galdosii		24
						Solanum × blanco-galdosii		24
Solanoideae	Solaneae	Potato	Petota	Solanum	1	Solanum × blanco-galdosii Ochoa
Solanoideae	Solaneae	M Clade	Morelloid	Solanum	1	Solanum × procurrens A.C.Leslie
Solanoideae	Solaneae	Potato	Petota	Solanum	1	Solanum ×aemulans Bitter & Wittm.
Solanoideae	Solaneae	Potato	Petota	Solanum		Solanum ×brucheri Correll
Solanoideae	Solaneae	Potato	Petota	Solanum	1	Solanum ×edinense Berthault
Solanoideae	Solaneae	Potato	Petota	Solanum	1	Solanum ×michoacanum (Bitter) Rydb.
Solanoideae	Solaneae	Potato	Petota	Solanum	1	Solanum ×neoweberbaueri Wittm.
Solanoideae	Solaneae	Potato	Petota	Solanum	1	Solanum ×rechei Hawkes & Hjert.
Solanoideae	Solaneae	Potato	Petota	Solanum	1	Solanum ×sambucinum Rydb.
Solanoideae	Solaneae	Potato	Petota	Solanum	1	Solanum ×vallis-mexici Juz.
						Solanum abitaguense	12
						Solanum abitaguense	12
Solanoideae	Solaneae	Geminata	Geminata s.s.	Solanum	1	Solanum abitaguense S.Knapp
Solanoideae	Solaneae	Leptostemonum	Old World-Irenosolanum	Solanum		Solanum abollatum H.St.John
Solanoideae	Solaneae	Leptostemonum	Old World-New Guinea	Solanum	1	Solanum abortivum Symon
Solanoideae	Solaneae	Leptostemonum	Erythrotrichum	Solanum	1	Solanum absconditum Agra
Solanoideae	Solaneae	Brevantherum	Brevantherum s.s.	Solanum		Solanum abutiloides	12	24	23.95		11	1			1.725	1.395
Solanoideae	Solaneae	Leptostemonum	Old World-Australia	Solanum	1	Solanum acanthodapis A.R.Bean
Solanoideae	Solaneae	Leptostemonum	Crinitum	Solanum		Solanum acanthodes		24	17.054		10	2			1.421	1.73
Solanoideae	Solaneae	Potato	Petota	Solanum		Solanum acaule	48	24, 36, 48, 60
Solanoideae	Solaneae	Potato	Petota	Solanum		Solanum acaule subsp. acaule	48
Solanoideae	Solaneae	Potato	Petota	Solanum		Solanum acaule subsp. aemulans	48
Solanoideae	Solaneae	Potato	Petota	Solanum		Solanum acaule subsp. punae	48
Solanoideae	Solaneae	Leptostemonum	Erythrotrichum	Solanum	1	Solanum accrescens Standl. & C.V.Morton
Solanoideae	Solaneae	Leptostemonum	Erythrotrichum	Solanum	1	Solanum accrescens Standl. & C.V.Morton subsp. accrescens
Solanoideae	Solaneae	Leptostemonum	Erythrotrichum	Solanum	1	Solanum accrescens Standl. & C.V.Morton subsp. floccosum Agra
Solanoideae	Solaneae	Leptostemonum	Acanthophora	Solanum		Solanum acerifolium		24	23.33		7	5			1.94	1.72
Solanoideae	Solaneae	Leptostemonum	Erythrotrichum	Solanum	1	Solanum achorum S.R.Stern
Solanoideae	Solaneae	Potato	Petota	Solanum		Solanum acroglossum		24
Solanoideae	Solaneae	Geminata	Geminata s.s.	Solanum	1	Solanum acropterum Griseb.
Solanoideae	Solaneae	Potato	Petota	Solanum	1	Solanum acroscopicum Ochoa
Solanoideae	Solaneae	Leptostemonum	Torva	Solanum	1	Solanum actaeabotrys Rusby
Solanoideae	Solaneae	Leptostemonum	Old World-Irenosolanum	Solanum	1	Solanum actephilum Guillaumin
Solanoideae	Solaneae	Leptostemonum	Old World-Africa	Solanum		Solanum aculeastrum		24
Solanoideae	Solaneae	Leptostemonum	Acanthophora	Solanum		Solanum aculeatissimum		24	22.28		10	2			1.86	1.34
Solanoideae	Solaneae	Geminata	Geminata s.s.	Solanum	1	Solanum acuminatum Ruiz & Pav.
Solanoideae	Solaneae	Leptostemonum	Torva	Solanum	1	Solanum acutilobum Dunal
Solanoideae	Solaneae	Leptostemonum	Crinitum	Solanum	1	Solanum adenobasis M.Nee & Farruggia
Solanoideae	Solaneae	Leptostemonum	Old World-Australia	Solanum	1	Solanum adenophorum F.Muell.
Solanoideae	Solaneae	Leptostemonum	Old World-Africa	Solanum	1	Solanum adoense Hochst. ex A.Rich.
Solanoideae	Solaneae	Leptostemonum	Old World-Australia	Solanum	1	Solanum adoxum A.R.Bean
Solanoideae	Solaneae	Brevantherum	Gonatotrichum	Solanum		Solanum adscendens		24	20.91		7	4	1			1.69
Solanoideae	Solaneae	Leptostemonum	Torva	Solanum	1	Solanum adspersum Witasek
Solanoideae	Solaneae	Leptostemonum	Acanthophora	Solanum		Solanum aenictum		24	33.71		4	6		2	2.81	2.19
Solanoideae	Solaneae	Leptostemonum	Old World-Africa	Solanum		Solanum aethiopicum (Solanum gilo)		24	23.9						1.83
Solanoideae	Solaneae	Leptostemonum	Old World-Africa	Solanum		Solanum aethiopicum (Solanum integrifolium )	12	24
Solanoideae	Solaneae	Leptostemonum	Old World-Africa	Solanum	1	Solanum aethiopicum L.	12	24							4.12	0.33
Solanoideae	Solaneae	Leptostemonum	Acanthophora	Solanum	1	Solanum affine Sendtn.
Solanoideae	Solaneae	M Clade	African non-spiny	Solanum	1	Solanum africanum Mill.
Solanoideae	Solaneae	Leptostemonum	Old World-Africa	Solanum	1	Solanum agnewiorum Voronts.
Solanoideae	Solaneae	M Clade	Dulcamaroid	Solanum	1	Solanum agnoston S.Knapp
Solanoideae	Solaneae	Leptostemonum	Gardneri	Solanum	1	Solanum agrarium Sendtn.
Solanoideae	Solaneae	Potato	Petota	Solanum		Solanum agrimonifolium		48
Solanoideae	Solaneae	Potato	Petota	Solanum		Solanum ajanhuiri		24
						Solanum ajuscoense		48
						Solanum alandiae		24
Solanoideae	Solaneae	Geminata	Geminata s.s.	Solanum	1	Solanum alatirameum Bitter
						Solanum alatum	12	24
Solanoideae	Solaneae	M Clade	Morelloid	Solanum	1	Solanum albescens (Britton) Hunz.
Solanoideae	Solaneae	Potato	Petota	Solanum		Solanum albicans		72
Solanoideae	Solaneae	Leptostemonum	Torva	Solanum		Solanum albidum		24			9	3
Solanoideae	Solaneae	Potato	Petota	Solanum		Solanum albornozii		24
Solanoideae	Solaneae	Leptostemonum	Old World-Australia	Solanum	1	Solanum albostellatum R.W.Davis & P.J.H.Hurter
Solanoideae	Solaneae	Leptostemonum	Old World	Solanum	1	Solanum aldabrense C.H.Wright
Solanoideae	Solaneae	M Clade	Dulcamaroid	Solanum		Solanum aligerum	12	24	18.53		10	2			1.54	1.6
Solanoideae	Solaneae	M Clade	Morelloid	Solanum	1	Solanum alliariifolium M.Nee & Särkinen
Solanoideae	Solaneae	Wendlandii-Allophyllum		Solanum		Solanum allophyllum	12
Solanoideae	Solaneae	M Clade	Morelloid	Solanum		Solanum aloysifolium (Solanum cochabambense Bitter)	12	24
Solanoideae	Solaneae	M Clade	Morelloid	Solanum		Solanum aloysifolium (Solanum lorentzii var. lorentzii = )	12
Solanoideae	Solaneae	M Clade	Morelloid	Solanum		Solanum aloysiifolium 2152		24	15.74		7	4	1		1.31	1.83
Solanoideae	Solaneae	M Clade	Morelloid	Solanum		Solanum aloysiifolium 2210		24	24.79		10	2			2.07	2.42
Solanoideae	Solaneae	M Clade	Dulcamaroid	Solanum	1	Solanum alphonsei Dunal
Solanoideae	Solaneae	M Clade	Morelloid	Solanum	1	Solanum alpinum Zoll. & Moritzi
Solanoideae	Solaneae	Wendlandii-Allophyllum		Solanum		Solanum alternatopinnatum		24	31.719		10	2			2.43	1.367
Solanoideae	Solaneae	Leptostemonum	Crinitum	Solanum	1	Solanum altissimum Benítez
Solanoideae	Solaneae	Potato	Petota	Solanum		Solanum amayanum		24
Solanoideae	Solaneae	Geminata	Geminata s.s.	Solanum		Solanum amblophyllum Hook.	12
Solanoideae	Solaneae	Leptostemonum	Old World-Australia	Solanum	1	Solanum amblymerum Dunal
Solanoideae	Solaneae	M Clade	Morelloid	Solanum		Solanum americanum	6, 12, 24	24, 48, 72
Solanoideae	Solaneae	M Clade	Morelloid	Solanum		Solanum americanum		24	22.39		10	2			1.86	1.41
Solanoideae	Solaneae	M Clade	Morelloid	Solanum		Solanum americanum		24	25.176		5	7			2.098	1.755
Solanoideae	Solaneae	M Clade	Morelloid	Solanum		Solanum americanum		24	17.8		10	2			1.48	1.69
Solanoideae	Solaneae	M Clade	Morelloid	Solanum		Solanum americanum		24							1.27	1.82
Solanoideae	Solaneae	M Clade	Morelloid	Solanum		Solanum americanum (Solanum curtipes)			21.488						1.616	1.755
Solanoideae	Solaneae	M Clade	Morelloid	Solanum		Solanum americanum (Solanum nigrum var. nodiflorum)	12
Solanoideae	Solaneae	M Clade	Morelloid	Solanum		Solanum americanum (Solanum nodiflorum )	24	48
Solanoideae	Solaneae	M Clade	Morelloid	Solanum		Solanum americanum (Solanum nodiflorum )		24
Solanoideae	Solaneae	M Clade	Morelloid	Solanum		Solanum americanum (Solanum nodiflorum subsp. nutans)		24, 72
Solanoideae	Solaneae	M Clade	Morelloid	Solanum		Solanum americanum (Solanum photeinocarpum)		24
Solanoideae	Solaneae	M Clade	Morelloid	Solanum		Solanum americanum Miller subsp. nutans (Henderson) R. Henderson = Solanum americanum		24	35.04		9	3			2.92	1.54
Solanoideae	Solaneae	M Clade	Morelloid	Solanum		Solanum americanum Miller var. patulum (L.) Edmonds		24
Solanoideae	Solaneae	M Clade	Morelloid	Solanum		Solanum americanum var. americanum		24
Solanoideae	Solaneae	M Clade	Morelloid	Solanum		Solanum americanum var. baylisi		24
Solanoideae	Solaneae	M Clade	Morelloid	Solanum	1	Solanum americanum Mill.	12
Solanoideae	Solaneae	Leptostemonum	Old World-Irenosolanum	Solanum	1	Solanum amicorum Benth.
Solanoideae	Solaneae	Leptostemonum	Old World-Australia	Solanum	1	Solanum ammophilum A.R.Bean
Solanoideae	Solaneae	Geminata	Geminata s.s.	Solanum	1	Solanum amnicola S.Knapp
Solanoideae	Solaneae	Geminata	Geminata s.s.	Solanum	1	Solanum amorimii S.Knapp & Giacomin
Solanoideae	Solaneae	Cyphomandra	Cyphomandropsis	Solanum		Solanum amotapense		24	52.97		9	3			4.14	1.5
Solanoideae	Solaneae	M Clade	Dulcamaroid	Solanum		Solanum amygdalifolium		24	13.08		8	4			1.09	1.55
Solanoideae	Solaneae	M Clade	Dulcamaroid	Solanum		Solanum amygdalifolium		24	22.06		9	2	1		1.85	1.28
Solanoideae	Solaneae	Potato	Petota	Solanum	1	Solanum anamatophilum Ochoa
Solanoideae	Solaneae	Potato	Pteroidea	Solanum	1	Solanum anceps Ruiz & Pav.
Solanoideae	Solaneae	Potato	Petota	Solanum	1	Solanum ancophilum (Correll) Ochoa
						Solanum andersonii		24
						Solanum andigenum		48
Solanoideae	Solaneae	Potato	Petota	Solanum		Solanum andreanum		24, 48
Solanoideae	Solaneae	Potato	Petota	Solanum		Solanum andreanum (Solanum pichinchense )		48
Solanoideae	Solaneae	Potato	Petota	Solanum	1	Solanum andreanum Baker		24
						Solanum anematophilum		24
Solanoideae	Solaneae	Leptostemonum	Old World-New Guinea	Solanum	1	Solanum anfractum Symon
Solanoideae	Solaneae	Leptostemonum	Old World-Africa	Solanum		Solanum anguivi	12	24
Solanoideae	Solaneae	Potato	Pteroidea	Solanum	1	Solanum angustialatum Bitter
Solanoideae	Solaneae	M Clade	Dulcamaroid			Solanum angustifidum	12	24	26.13		11	1			2.18	2.15
Solanoideae	Solaneae	M Clade	Dulcamaroid			Solanum angustifolium	12
Solanoideae	Solaneae	Leptostemonum	Androceras	Solanum	1	Solanum angustifolium Mill.
Solanoideae	Solaneae	Leptostemonum	Old World-Australia	Solanum	1	Solanum angustum Domin
Solanoideae	Solaneae	Brevantherum	Brevantherum s.s.	Solanum	1	Solanum anisocladum Giacomin & Stehmann
Solanoideae	Solaneae	Geminata	Geminata s.s.	Solanum	1	Solanum anisophyllum Van Heurck & Müll.Arg.
Solanoideae	Solaneae	M Clade	Morelloid	Solanum	1	Solanum annuum C.V.Morton
Solanoideae	Solaneae	Leptostemonum	Acanthophora	Solanum	1	Solanum anoacanthum Sendtn.
Solanoideae	Solaneae	Mapiriense		Solanum	1	Solanum anomalostemon S.Knapp & M.Nee
Solanoideae	Solaneae	Leptostemonum	Old World-Africa	Solanum	1	Solanum anomalum Thonn.
						Solanum antacochense		24
						Solanum antipoviczii		48
Solanoideae	Solaneae	M Clade	Morelloid	Solanum	1	Solanum antisuyo Särkinen & S.Knapp
Solanoideae	Solaneae	Leptostemonum	Micracantha	Solanum	1	Solanum apaporanum R.E.Schult.
Solanoideae	Solaneae	Leptostemonum	Acanthophora	Solanum	1	Solanum aparadense L.A.Mentz & M.Nee
Solanoideae	Solaneae	Geminata	Geminata s.s.	Solanum	1	Solanum aphyodendron S.Knapp	12
Solanoideae	Solaneae	Brevantherum	Brevantherum s.s.	Solanum	1	Solanum apiahyense Witasek
Solanoideae	Solaneae	Leptostemonum	Erythrotrichum	Solanum	1	Solanum apiculatum Sendtn.
Solanoideae	Solaneae	Leptostemonum	Old World-Australia	Solanum	1	Solanum apodophyllum A.R.Bean
Solanoideae	Solaneae	Potato	Anarrhichomenum	Solanum	1	Solanum appendiculatum Humb. & Bonpl. ex Dunal	12	24	12.14		6	6			1.01	1.54
Solanoideae	Solaneae	Brevantherum	Brevantherum s.s.	Solanum	1	Solanum appressum K.E.Roe
Solanoideae	Solaneae	Leptostemonum	Micracantha	Solanum	1	Solanum arachnidanthum Rusby
Solanoideae	Solaneae	Leptostemonum	Old World-Australia	Solanum	1	Solanum arachnoides A.R.Bean
						Solanum arahuayum		24
Solanoideae	Solaneae	Geminata	Geminata s.s.	Solanum	1	Solanum arboreum Humb. & Bonpl. ex Dunal	12
Solanoideae	Solaneae	Potato	Tomato	Solanum	1	Solanum arcanum Peralta	12
Solanoideae	Solaneae	Geminata	Geminata s.s.	Solanum	1	Solanum arenarium Sendtn.
Solanoideae	Solaneae	M Clade	Morelloid	Solanum	1	Solanum arenicola Särkinen & P.Gonzáles
Solanoideae	Solaneae	M Clade	Morelloid	Solanum	1	Solanum arequipense Bitter
Solanoideae	Solaneae	Brevantherum	Brevantherum s.s.	Solanum	1	Solanum argenteum Dunal
Solanoideae	Solaneae	Geminata	Geminata s.s.	Solanum	1	Solanum argentinum Bitter & Lillo	12	24	23.4		8	3	1		1.95	1.52
Solanoideae	Solaneae	Leptostemonum	Old World-Australia	Solanum	1	Solanum argopetalum A.R.Bean
Solanoideae	Solaneae	Leptostemonum	Old World-Australia	Solanum	1	Solanum aridicola A.R.Bean
Solanoideae	Solaneae	Leptostemonum	Carolinense	Solanum	1	Solanum aridum	12	24	17.03		8	4			1.42	1.57
						Solanum ariduphilum		24
Solanoideae	Solaneae	Brevantherum	Brevantherum s.s.	Solanum	1	Solanum armentalis J.L.Gentry & D'Arcy
Solanoideae	Solaneae	Leptostemonum	Old World-Australia	Solanum	1	Solanum armourense A.R.Bean
Solanoideae	Solaneae	Leptostemonum	Old World-Irenosolanum	Solanum	1	Solanum artense Montr
Solanoideae	Solaneae	Leptostemonum	Old World-Africa	Solanum	1	Solanum arundo Mattei
Solanoideae	Solaneae	Leptostemonum	Old World-Australia	Solanum	1	Solanum ashbyae Symon	12
Solanoideae	Solaneae	Leptostemonum	Torva	Solanum	1	Solanum asperolanatum Ruiz & Pav.	12	24			9	3
Solanoideae	Solaneae	Leptostemonum	Micracantha	Solanum	1	Solanum asperrimum Bitter
Solanoideae	Solaneae	M Clade	Dulcamaroid	Solanum	1	Solanum aspersum S.Knapp
Solanoideae	Solaneae	Brevantherum	Brevantherum s.s.	Solanum	1	Solanum asperum Rich.
Solanoideae	Solaneae	Leptostemonum	Asterophorum	Solanum	1	Solanum asterophorum Mart.
Solanoideae	Solaneae	Leptostemonum	Torva	Solanum	1	Solanum asteropilodes Bitter
Solanoideae	Solaneae	Leptostemonum	Old World-Australia	Solanum	1	Solanum asymmetriphyllum Specht	12
Solanoideae	Solaneae	Leptostemonum	Old World-New Guinea	Solanum	1	Solanum athenae Symon
Solanoideae	Solaneae	Brevantherum	Brevantherum s.s.	Solanum	1	Solanum atitlanum Roe
Solanoideae	Solaneae	M Clade	Morelloid	Solanum	1	Solanum atriplicifolium Gillies ex Nees	12
Solanoideae	Solaneae	Leptostemonum	Acanthophora	Solanum		Solanum atropurpureum	12	24	23.04		10	2			1.92	1.58
Solanoideae	Solaneae	Leptostemonum	Acanthophora	Solanum		Solanum atropurpureum	12	24	19.12		6	6			1.6	1.31
Solanoideae	Solaneae	Leptostemonum	Acanthophora	Solanum		Solanum atropurpureum	12	24	19.28		9	3			1.74
Solanoideae	Solaneae	Leptostemonum	Acanthophora	Solanum	1	Solanum atropurpureum Schrank	12	24	20.48		10	2			1.75333	1.445
Solanoideae	Solaneae	Leptostemonum	Micracantha	Solanum	1	Solanum aturense Humb. & Bonpl. ex Dunal
Solanoideae	Solaneae	Potato	Petota	Solanum	1	Solanum augustii Ochoa
Solanoideae	Solaneae	Leptostemonum	Old World-Africa	Solanum	1	Solanum aureitomentosum Bitter
Solanoideae	Solaneae	M Clade	Dulcamaroid	Solanum	1	Solanum aureum Humb. & Bonpl. ex Dunal
Solanoideae	Solaneae	Leptostemonum	Old World-Irenosolanum	Solanum	1	Solanum austro-caledonicum Seem.
Solanoideae	Solaneae	Leptostemonum	Old World-Australia	Solanum	1	Solanum austropiceum A.R.Bean
Solanoideae	Solaneae	M Clade	Archaesolanum	Solanum	1	Solanum aviculare G.Forst.	23	46							1.08	1.75
Solanoideae	Solaneae	Brevantherum	Brevantherum s.s.	Solanum	1	Solanum axillifolium K.E.Roe
Solanoideae	Solaneae	Potato	Petota	Solanum	1	Solanum ayacuchense Ochoa		24
						Solanum aymaraesense	12
Solanoideae	Solaneae	Leptostemonum	Bahamense	Solanum	1	Solanum bahamense L.	12
Solanoideae	Solaneae	Geminata	Geminata s.s.	Solanum	1	Solanum bahianum S.Knapp
Solanoideae	Solaneae	Leptostemonum	Old World-Australia	Solanum	1	Solanum banzicum A.R.Bean
Solanoideae	Solaneae	Wendlandii-Allophyllum		Solanum	1	Solanum barbeyanum Huber
Solanoideae	Solaneae	Leptostemonum	Old World-Asia	Solanum	1	Solanum barbisetum Nees
Solanoideae	Solaneae	Geminata	Geminata s.s.	Solanum	1	Solanum barbulatum Zahlbr.
Solanoideae	Solaneae	Potato	Anarrhichomenum	Solanum	1	Solanum baretiae Tepe
Solanoideae	Solaneae	Potato	Basarthrum	Solanum	1	Solanum basendopogon Bitter	12	24	16.12		6	5		1	1.34	2.52
Solanoideae	Solaneae	Leptostemonum	Old World-Madagascar	Solanum	1	Solanum batoides D'Arcy & Rakot.
Solanoideae	Solaneae	Leptostemonum	Old World-Irenosolanum	Solanum	1	Solanum bauerianum Endl.
Solanoideae	Solaneae	Leptostemonum	Old World-Australia	Solanum	1	Solanum beaugleholei Symon	12
Solanoideae	Solaneae	Geminata	Geminata s.s.	Solanum	1	Solanum bellum S.Knapp
Solanoideae	Solaneae	Potato	Petota	Solanum	1	Solanum berthaultii Hawkes		24
Solanoideae	Solaneae	Cyphomandra	Pachyphylla	Solanum		Solanum betaceum (Solanum crassifolium)		24	61.45		9	2	1		6.5	1.57
Solanoideae	Solaneae	Cyphomandra	Pachyphylla	Solanum	1	Solanum betaceum Cav.		24	78.08		9	3			5.12	1.57
Solanoideae	Solaneae	M Clade	African non-spiny	Solanum	1	Solanum betroka D'Arcy & Rakot.
Solanoideae	Solaneae	Brevantherum	Brevantherum s.s.	Solanum	1	Solanum bicolor Willd.
Solanoideae	Solaneae	Wendlandii-Allophyllum		Solanum	1	Solanum bicorne Dunal
Solanoideae	Solaneae	Leptostemonum	Torva	Solanum	1	Solanum bistellatum L.B.Sm. & Downs
						Solanum blanco-galdosii		24
Solanoideae	Solaneae	M Clade	Dulcamaroid	Solanum	1	Solanum boldoense Dunal & A.DC.
Solanoideae	Solaneae	Leptostemonum	Torva	Solanum	1	Solanum bolivianum Britton ex Rusby
Solanoideae	Solaneae	Potato	Petota	Solanum	1	Solanum boliviense Dunal		24	22.374		6	6			1.865	1.603
Solanoideae	Solaneae	Potato	Petota	Solanum	1	Solanum bombycinum Ochoa		24
Solanoideae	Solaneae	Leptostemonum	Torva	Solanum	1	Solanum bonariense L.	12
Solanoideae	Solaneae	Leptostemonum	Old World-New Guinea	Solanum	1	Solanum borgmannii Symon
Solanoideae	Solaneae	Potato	Regmandra	Solanum	1	Solanum brachyantherum Phil.
						Solanum brachycarpum		72
Solanoideae	Solaneae	Brevantherum	Inornatum	Solanum	1	Solanum bradei Giacomin & Stehmann
Solanoideae	Solaneae	Potato	Petota	Solanum	1	Solanum brevicaule Bitter		24
						Solanum brevidens	12, 24	24, 48
						Solanum brevidens	24	48
						Solanum brevidens	12	24
Solanoideae	Solaneae	Potato	Anarrhichomenum	Solanum	1	Solanum brevifolium Humb. & Bonpl. ex Dunal	12	24	13.41		5	7			1.11	1.66
Solanoideae	Solaneae	Brevantherum	Brevantherum s.s.	Solanum	1	Solanum brevipedicellatum K.E.Roe
Solanoideae	Solaneae	Leptostemonum	Old World-Australia	Solanum	1	Solanum brownii Dunal
Solanoideae	Solaneae	Leptostemonum	Thomasiifolium	Solanum	1	Solanum buddlejifolium Sendtn.
Solanoideae	Solaneae	Potato	Petota	Solanum	1	Solanum buesii Vargas		24
						Solanum bukasovii		24
Solanoideae	Solaneae	Potato	Petota	Solanum	1	Solanum bulbo. x cardio.
Solanoideae	Solaneae	Potato	Petota	Solanum	1	Solanum bulbocastanum Dunal	24	24
Solanoideae	Solaneae	Brevantherum	Brevantherum s.s.	Solanum	1	Solanum bullatum Vell.	15
Solanoideae	Solaneae	Leptostemonum	Old World-Madagascar	Solanum	1	Solanum bumeliifolium Dunal
Solanoideae	Solaneae	Leptostemonum	Old World-Africa	Solanum	1	Solanum burchellii Dunal
Solanoideae	Solaneae	Potato	Petota	Solanum	1	Solanum burkartii Ochoa
						Solanum burtonii		36
Solanoideae	Solaneae	M Clade	Morelloid	Solanum	1	Solanum caatingae S.Knapp & Särkinen
Solanoideae	Solaneae	Geminata	Geminata s.s.	Solanum	1	Solanum caavurana Vell.
Solanoideae	Solaneae	Cyphomandra	Pachyphylla	Solanum	1	Solanum cacosmum Bohs
Solanoideae	Solaneae	Brevantherum	Brevantherum s.s.	Solanum	1	Solanum caelicola Giacomin & Stehmann
Solanoideae	Solaneae	M Clade	Morelloid	Solanum	1	Solanum caesium Griseb.
Solanoideae	Solaneae	Potato	Petota	Solanum	1	Solanum cajamarquense Ochoa
Solanoideae	Solaneae	Cyphomandra	Pachyphylla	Solanum	1	Solanum cajanumense Kunth		24	63.91		6	6			5.32
						Solanum calcaclinum		24
						Solanum caldasii		24
Solanoideae	Solaneae	Brevantherum	Brevantherum s.s.	Solanum	1	Solanum caldense Carvalho
Solanoideae	Solaneae	Cyphomandra	Pachyphylla	Solanum	1	Solanum calidum Bohs
Solanoideae	Solaneae	M Clade	Dulcamaroid	Solanum	1	Solanum calileguae Cabrera
Solanoideae	Solaneae	Geminata	Geminata s.s.	Solanum	1	Solanum callianthum C.V.Morton
Solanoideae	Solaneae	Leptostemonum	Old World-Australia	Solanum	1	Solanum callosum A.R.Bean
Solanoideae	Solaneae	Geminata	Geminata s.s.	Solanum	1	Solanum campaniforme Willd.	12
						Solanum campanulatum	12; 24
Solanoideae	Solaneae	Leptostemonum	Old World-Australia	Solanum	1	Solanum campanulatum R.Br.
Solanoideae	Solaneae	Leptostemonum	Campechiense	Solanum	1	Solanum campechiense L.
Solanoideae	Solaneae	Leptostemonum	Old World-Irenosolanum	Solanum	1	Solanum camptostylum Bitter
Solanoideae	Solaneae	Leptostemonum	Old World-Africa	Solanum	1	Solanum campylacanthum Hochst. ex A.Rich.		48
Solanoideae	Solaneae	Leptostemonum	Old World-Asia	Solanum	1	Solanum camranhense Dy Phon & Hul
						Solanum canasense	24
Solanoideae	Solaneae	Leptostemonum	Lasiocarpa	Solanum	1	Solanum candidum Lindl.		24	35.05		6	6			2.92	1.66
Solanoideae	Solaneae	Potato	Petota	Solanum	1	Solanum candolleanum Berthault	12	24; 36
Solanoideae	Solaneae	Potato	Basarthrum	Solanum	1	Solanum canense Rydb.	12	24	13.01		5	6	1		1.08	1.82
Solanoideae	Solaneae	Geminata	Geminata s.s.	Solanum	1	Solanum canoasense L.B.Sm. & Downs
Solanoideae	Solaneae	Potato	Petota	Solanum	1	Solanum cantense Ochoa		24
Solanoideae	Solaneae	Leptostemonum	Old World-Africa	Solanum	1	Solanum capense L.
Solanoideae	Solaneae	Geminata	Geminata s.s.	Solanum	1	Solanum capillipes Britton
Solanoideae	Solaneae	Leptostemonum	Old World-Australia	Solanum	1	Solanum capitaneum A.R.Bean
Solanoideae	Solaneae	Brevantherum	Brevantherum s.s.	Solanum	1	Solanum capoerum Dunal
						Solanum capsicibaccatum		24
Solanoideae	Solaneae	M Clade	Archaesolanum	Solanum	1	Solanum capsiciforme (Domin & sine ref.) Baylis	23	46
Solanoideae	Solaneae	Leptostemonum	Acanthophora	Solanum	1	Solanum capsicoides All.	12	24	23.72		9	3			1.98	1.52
Solanoideae	Solaneae	Brevantherum	Brevantherum s.s.	Solanum	1	Solanum carautae Carvalho
Solanoideae	Solaneae	Potato	Petota	Solanum	1	Solanum cardiophyllum Lindl.		24
Solanoideae	Solaneae	Leptostemonum	Old World-Australia	Solanum	1	Solanum carduiforme F.Muell.
Solanoideae	Solaneae	Leptostemonum	Torva	Solanum	1	Solanum caricaefolium Rusby
Solanoideae	Solaneae	Potato	Basarthrum	Solanum		Solanum caripense x basendopogon		24	20.95		6	6			1.74	1.87
Solanoideae	Solaneae	Potato	Basarthrum	Solanum		Solanum caripense x muticatum		24	20.95		6	4	1	1	1.75	2.41
Solanoideae	Solaneae	Potato	Basarthrum	Solanum	1	Solanum caripense Humb. & Bonpl. ex Dunal	12	24	16.21		6	6			1.35	1.7
Solanoideae	Solaneae	Leptostemonum	Carolinense	Solanum	1	Solanum carolinense L. var. floridanum Chapm.	12
Solanoideae	Solaneae	Leptostemonum	Carolinense	Solanum	1	Solanum carolinense L.	12	24	17.404		8	4			1.45	1.623
Solanoideae	Solaneae	Geminata	Geminata s.s.	Solanum	1	Solanum cassioides L.B.Sm. & Downs
Solanoideae	Solaneae	Brevantherum	Brevantherum s.s.	Solanum	1	Solanum castaneum Carvalho
Solanoideae	Solaneae	Leptostemonum	Old World-Australia	Solanum	1	Solanum cataphractum A.Cunn. ex Benth.
Solanoideae	Solaneae	Potato	Basarthrum	Solanum	1	Solanum catilliflorum G.J.Anderson, Martine, Prohens & Nuez
Solanoideae	Solaneae	Leptostemonum	Old World-Africa	Solanum	1	Solanum catombelense Peyr.		24
Solanoideae	Solaneae	Leptostemonum	Old World-Australia	Solanum	1	Solanum celatum A.R.Bean
Solanoideae	Solaneae	Brevantherum	Brevantherum s.s.	Solanum	1	Solanum celsum Standl. & C.V.Morton
Solanoideae	Solaneae	Leptostemonum	Old World-Australia	Solanum	1	Solanum centrale J.M.Black	12, 24
Solanoideae	Solaneae	Leptostemonum	Old World-Africa	Solanum	1	Solanum cerasiferum Dunal
Solanoideae	Solaneae	Brevantherum	Brevantherum s.s.	Solanum	1	Solanum cernuum Vell.	12
Solanoideae	Solaneae	Potato	Anarrhichomenum	Solanum	1	Solanum chachapoyasense Bitter
Solanoideae	Solaneae	Potato	Petota	Solanum	1	Solanum chacoense Bitter	12	24, 25
Solanoideae	Solaneae	Leptostemonum	Acanthophora	Solanum	1	Solanum chaetophorum C.V.Morton
Solanoideae	Solaneae	Geminata	Geminata s.s.	Solanum	1	Solanum chalmersii S.Knapp
Solanoideae	Solaneae	Leptostemonum	Carolinense	Solanum	1	Solanum chamaeacanthum Griseb.
Solanoideae	Solaneae	Potato	Pteroidea	Solanum	1	Solanum chamaepolybotryon Bitter
						Solanum weddellii	12	24			6	6
						Solanum chaucha		36
Solanoideae	Solaneae	Potato	Tomato	Solanum	1	Solanum cheesmaniae (L.Riley) Fosberg		24	24.94						2.23
Solanoideae	Solaneae	Leptostemonum	Old World-Australia	Solanum	1	Solanum chenopodinum F.Muell.	12	24
		M Clade	Morelloid	Solanum	1	Solanum chenopodioides Lam.	12	24	16.56		9	3			1.38	1.42
		M Clade	Morelloid	Solanum	1	Solanum chenopodioides Lam.	12	24	13.55		10	2			1.13	1.85
		M Clade	Morelloid	Solanum	1	Solanum chenopodioides Lam.	12	24	15.055		10	2			1.255	1.635
		M Clade	Morelloid	Solanum	1	Solanum chenopodioides Lam.		72	78.32		26	10			1.08	2.7
Solanoideae	Solaneae	Brevantherum	Brevantherum s.s.	Solanum	1	Solanum chiapasense K.E.Roe
Solanoideae	Solaneae	Potato	Tomato	Solanum		Solanum chilense		24	24.12		8	4			2.01	1.608
Solanoideae	Solaneae	Potato	Tomato	Solanum	1	Solanum chilense		24	19.53		11	1			1.63	1.26
Solanoideae	Solaneae	Leptostemonum	Old World-Australia	Solanum	1	Solanum chillagoense (Domin) A.R.Bean
Solanoideae	Solaneae	Potato	Petota	Solanum	1	Solanum chilliasense Ochoa		24
Solanoideae	Solaneae	Potato	Anarrhichomenum	Solanum	1	Solanum chimborazense Bitter & Sodiro	12	24	13.04		3	9			1.08	1.89
Solanoideae	Solaneae	Leptostemonum	Old World-Australia	Solanum	1	Solanum chippendalei Symon	12
Solanoideae	Solaneae	Potato	Petota	Solanum	1	Solanum chiquidenum Ochoa		24
Solanoideae	Solaneae	Geminata	Geminata s.s.	Solanum	1	Solanum chlamydogynum Bitter	12
Solanoideae	Solaneae	Potato	Tomato	Solanum	1	Solanum chmielewskii		24	21.88		11	1			1.823	1.327
			Petota	Solanum		Solanum chomatophilum var. subnivale		24
Solanoideae	Solaneae	Potato	Petota	Solanum	1	Solanum chomatophilum Bitter		24
Solanoideae	Solaneae	Leptostemonum	Torva	Solanum	1	Solanum chrysotrichum		24	24.088		10	2			2.007	1.348
Solanoideae	Solaneae	Leptostemonum	Old World-Australia	Solanum	1	Solanum cinereum R.Br.	12, 24
Solanoideae	Solaneae	Brevantherum	Brevantherum s.s.	Solanum	1	Solanum cinnamomeum Sendtn.
						Solanum circaeifolium		24
						Solanum circaeifolium subsp. quinense		24
						Solanum circaeifolium var. capsicifolium		24
						Solanum circinatum		24
Solanoideae	Solaneae	Leptostemonum	Acanthophora	Solanum	1	Solanum citrinum M.Nee
Solanoideae	Solaneae	Leptostemonum	Androceras	Solanum		Solanum citrullifolium A.Braun var. citrullifolium	12	24							1.51	1.47
Solanoideae	Solaneae	Leptostemonum	Androceras	Solanum		Solanum citrullifolium A.Braun var. setigerum Bartlett	12
Solanoideae	Solaneae	Brevantherum	Brevantherum s.s.	Solanum	1	Solanum cladotrichum Dunal
Solanoideae	Solaneae	Mapiriense		Solanum	1	Solanum clandestinum Bohs
Solanoideae	Solaneae	Leptostemonum	Old World-Australia	Solanum	1	Solanum clarkiae Symon	12
Solanoideae	Solaneae	Potato	Petota	Solanum	1	Solanum clarum Correll	12
Solanoideae	Solaneae	Brevantherum	Brevantherum s.s.	Solanum	1	Solanum clathratum Sendtn.
Solanoideae	Solaneae	Leptostemonum	Old World-Australia	Solanum	1	Solanum cleistogamum Symon	12
Solanoideae	Solaneae	Geminata	Geminata s.s.	Solanum	1	Solanum clivorum S.Knapp
Solanoideae	Solaneae	Leptostemonum	Old World-Australia	Solanum	1	Solanum coactiliferum J.M.Black	12
Solanoideae	Solaneae	Leptostemonum	Old World-Africa	Solanum	1	Solanum coagulans Forssk.		24
Solanoideae	Solaneae	M Clade	Dulcamaroid	Solanum	1	Solanum coalitum S.Knapp
Solanoideae	Solaneae	Wendlandii-Allophyllum		Solanum	1	Solanum cobanense J.L.Gentry
Solanoideae	Solaneae	M Clade	Morelloid	Solanum	1	Solanum cochabambense Bitter
Solanoideae	Solaneae	Potato	Basarthrum	Solanum	1	Solanum cochoae G.J.Anderson & Bernardello	12	24	17.19		5	6	1		1.43	1.77
Solanoideae	Solaneae	Leptostemonum	Old World-Australia	Solanum	1	Solanum cocosoides A.R.Bean
						Solanum coeslestipetalum		24
			Petota	Solanum	1	Solanum colombianum		48, 72
			Petota	Solanum	1	Solanum colombianum (Solanum tundalomense )		72
			Petota	Solanum	1	Solanum colombianum (Solanum tundalomense )		48
Solanoideae	Solaneae	Leptostemonum	Torva	Solanum	1	Solanum comarapanum M.Nee
Solanoideae	Solaneae	Leptostemonum	Old World-Asia	Solanum	1	Solanum comitis Dunal
			Petota	Solanum		Solanum commersonii		36
Solanoideae	Solaneae	Potato	Petota	Solanum	1	Solanum commersonii Poir.	12	24
Solanoideae	Solaneae	Potato	Anarrhichomenum	Solanum	1	Solanum complectens M.Nee & G.J.Anderson
Solanoideae	Solaneae	Geminata	Geminata s.s.	Solanum	1	Solanum compressum L.B.Sm. & Downs
Solanoideae	Solaneae	Leptostemonum	Carolinense	Solanum	1	Solanum comptum C.V.Morton		48
Solanoideae	Solaneae	M Clade	Morelloid	Solanum	1	Solanum concarense Hunz.		24	19.22		11	1			1.6	1.74
Solanoideae	Solaneae	Brevantherum	Brevantherum s.s.	Solanum	1	Solanum concinnum Schott ex Sendtn.	12
						Solanum conditum = S.aridum					8	4
Solanoideae	Solaneae	Geminata	Geminata s.s.	Solanum	1	Solanum confertiseriatum Bitter	12
Solanoideae	Solaneae	Geminata	Geminata s.s.	Solanum	1	Solanum confine Dunal	12
Solanoideae	Solaneae	Cyphomandra	Cyphomandropsis	Solanum	1	Solanum confusum	12	24	79.05		9	1	2		6.59	1.64
Solanoideae	Solaneae	Brevantherum	Brevantherum s.s.	Solanum	1	Solanum conglobatum Dunal
Solanoideae	Solaneae	Potato	Pteroidea	Solanum	1	Solanum conicum Ruiz & Pav.
Solanoideae	Solaneae	Geminata	Geminata s.s.	Solanum	1	Solanum conocarpum Dunal
Solanoideae	Solaneae	Leptostemonum	Torva	Solanum	1	Solanum consimile C.V.Morton		24	27.73		10	2			1.33	1.38
Solanoideae	Solaneae	Potato	Petota	Solanum	1	Solanum contumazaense Ochoa		24
Solanoideae	Solaneae	Leptostemonum	Old World-Australia	Solanum	1	Solanum cookii Symon	12
Solanoideae	Solaneae	Potato	Regmandra	Solanum	1	Solanum coquimbense J.R.Benn.
Solanoideae	Solaneae	Leptostemonum	Old World-Australia	Solanum	1	Solanum coracinum Symon		24
Solanoideae	Solaneae	Leptostemonum	Old World-Asia	Solanum	1	Solanum cordatum Forssk.	12	24
Solanoideae	Solaneae	Leptostemonum	Androceras	Solanum	1	Solanum cordicitum S.R.Stern
Solanoideae	Solaneae	Leptostemonum	Erythrotrichum	Solanum	1	Solanum cordifolium Dunal
Solanoideae	Solaneae	Geminata	Geminata s.s.	Solanum	1	Solanum cordioides S.Knapp
Solanoideae	Solaneae	Brevantherum	Brevantherum s.s.	Solanum	1	Solanum cordovense Sessé & Moc.
Solanoideae	Solaneae	Leptostemonum	Crinitum	Solanum	1	Solanum coriaceum Dunal
Solanoideae	Solaneae	Leptostemonum	Old World-Australia	Solanum	1	Solanum corifolium F.Muell.	12
Solanoideae	Solaneae	Potato	Tomato	Solanum	1	Solanum corneliomulleri J.F.Macbr.		24			12
Solanoideae	Solaneae	Geminata	Geminata s.s.	Solanum	1	Solanum cornifolium Humb. & Bonpl. ex Dunal
						Solanum cornutum		24								1.69
						Solanum correllii		24
Solanoideae	Solaneae	Geminata	Geminata s.s.	Solanum	1	Solanum corumbense S.Moore
Solanoideae	Solaneae	Cyphomandra	Pachyphylla	Solanum	1	Solanum corymbiflorum (Sendtn.) Bohs subsp. mortonianum (L.B.Sm. & Downs) Bohs		24	77.88		6	6			6.49	1.48
Solanoideae	Solaneae	Cyphomandra	Pachyphylla	Solanum	1	Solanum corymbiflorum (Sendtn.) Bohs		24	50.04		9	3			4.17	1.48
Solanoideae	Solaneae	M Clade	Morelloid	Solanum	1	Solanum corymbosum Jacq.		24	17.792		10	2			1.483	1.351
Solanoideae	Solaneae	Leptostemonum	Erythrotrichum	Solanum	1	Solanum costatum M.Nee
						Solanum cotumazaense		24
Solanoideae	Solaneae	Leptostemonum	Old World-Australia	Solanum	1	Solanum cowiei Martine
Solanoideae	Solaneae	Potato	Herpystichum	Solanum	1	Solanum crassinervium Tepe
Solanoideae	Solaneae	Leptostemonum	Old World-Australia	Solanum	1	Solanum crassitomentosum Domin
Solanoideae	Solaneae	Leptostemonum	Old World-Australia	Solanum	1	Solanum crebrispinum A.R.Bean
Solanoideae	Solaneae	Leptostemonum	Torva	Solanum	1	Solanum crinitipes Dunal
Solanoideae	Solaneae	Leptostemonum	Crinitum	Solanum	1	Solanum crinitum Lam.		24	22.789		8	4			1.899	1.546
Solanoideae	Solaneae	M Clade	Dulcamaroid	Solanum	1	Solanum crispum Ruiz & Pav.		24	49.15		2	9	1		4.09	1.63
						Solanum cristalense	48
Solanoideae	Solaneae	Leptostemonum	Old World-Madagascar	Solanum	1	Solanum croatii D'Arcy & R.C.Keating
Solanoideae	Solaneae	Leptostemonum	Torva	Solanum	1	Solanum crotonifolium Humb. & Bonpl. ex Dunal
Solanoideae	Solaneae	Leptostemonum	Crotonoides	Solanum	1	Solanum crotonoides Lam.
Solanoideae	Solaneae	Geminata	Geminata s.s.	Solanum	1	Solanum cruciferum Bitter
Solanoideae	Solaneae	Geminata	Geminata s.s.	Solanum	1	Solanum cucullatum S.Knapp	12
Solanoideae	Solaneae	Leptostemonum	Old World-Australia	Solanum	1	Solanum cunninghamii Benth.
Solanoideae	Solaneae	Potato	Petota	Solanum	1	Solanum curtilobum Juz. & Bukasov		60
Solanoideae	Solaneae	Leptostemonum	Old World-Australia	Solanum	1	Solanum curvicuspe Domin
Solanoideae	Solaneae	M Clade	Dulcamaroid	Solanum	1	Solanum cutervanum Zahlbr.
Solanoideae	Solaneae	Leptostemonum	Old World-Africa	Solanum	1	Solanum cyaneopurpureum De Wild.		24
Solanoideae	Solaneae	Leptostemonum	Old World-Asia	Solanum	1	Solanum cyanocarphium Blume
Solanoideae	Solaneae	Leptostemonum	Crinitum	Solanum	1	Solanum cyathophorum M.Nee & Farruggia
Solanoideae	Solaneae	Geminata	Geminata s.s.	Solanum	1	Solanum cyclophyllum S.Knapp
Solanoideae	Solaneae	Cyphomandra	Pachyphylla	Solanum	1	Solanum cylindricum Vell.
Solanoideae	Solaneae	Leptostemonum	Old World-Africa	Solanum	1	Solanum cymbalariifolium Chiov.
Solanoideae	Solaneae	Potato	Herpystichum	Solanum	1	Solanum dalibardiforme Bitter
						Solanum dallachii	12; 24
Solanoideae	Solaneae	Leptostemonum	Old World-New Guinea	Solanum	1	Solanum dallmannianum Warb.
Solanoideae	Solaneae	Leptostemonum	Torva	Solanum	1	Solanum dammerianum Lauterb. & K.Schum.
Solanoideae	Solaneae	Geminata	Geminata s.s.	Solanum	1	Solanum daphnophyllum Bitter
Solanoideae	Solaneae	Geminata	Geminata s.s.	Solanum	1	Solanum darienense S.Knapp
Solanoideae	Solaneae	Leptostemonum	Gardneri	Solanum	1	Solanum dasyanthum Brandegee
Solanoideae	Solaneae	Geminata	Geminata s.s.	Solanum	1	Solanum dasyneuron S.Knapp
Solanoideae	Solaneae	Leptostemonum	Old World-Africa	Solanum	1	Solanum dasyphyllum Schumach. & Thonn.
Solanoideae	Solaneae	Brevantherum	Brevantherum s.s.	Solanum	1	Solanum davidsei Carvalho
Solanoideae	Solaneae	Leptostemonum	Androceras	Solanum	1	Solanum davisense Whalen	12
						Solanum decipiens		72
Solanoideae	Solaneae	Leptostemonum	Erythrotrichum	Solanum	1	Solanum decompositiflorum Sendtn.
Solanoideae	Solaneae	Leptostemonum	Erythrotrichum	Solanum	1	Solanum decorum Sendtn.
Solanoideae	Solaneae	Leptostemonum	Old World-Australia	Solanum	1	Solanum defensum F.Muell.
Solanoideae	Solaneae	Leptostemonum	Old World-Asia	Solanum	1	Solanum deflexicarpum C.Y.Wu & S.C.Huang
Solanoideae	Solaneae	Geminata	Geminata s.s.	Solanum	1	Solanum deflexiflorum Bitter
Solanoideae	Solaneae	Brevantherum	Gonatotrichum	Solanum	1	Solanum deflexum Greenm.
Solanoideae	Solaneae	Geminata	Geminata s.s.	Solanum	1	Solanum delicatulum L.B.Sm. & Downs		24	25.73		9	2	1			1.64
Solanoideae	Solaneae	Geminata	Reductum	Solanum	1	Solanum delitescens C.V.Morton
			Petota	Solanum		Solanum demissum f. atrocyaneum		60
			Petota	Solanum		Solanum demissum f. atrocyaneum		60
			Petota	Solanum		Solanum demissum x tuberosum		60
			Petota	Solanum		Solanum demissum x tuberosum		60
Solanoideae	Solaneae	Potato	Petota	Solanum	1	Solanum demissum Lindl.		72
Solanoideae	Solaneae	Leptostemonum	Crotonoides	Solanum	1	Solanum dendroicum O.E.Schulz & Ekman ex O.C.Schmidt
Solanoideae	Solaneae	Leptostemonum	Old World-Africa	Solanum	1	Solanum dennekense Dammer
Solanoideae	Solaneae	Leptostemonum	Old World-New Guinea	Solanum	1	Solanum denseaculeatum Symon
Solanoideae	Solaneae	Leptostemonum	Old World-Australia	Solanum	1	Solanum densevestitum F.Muell. ex Benth.	12
Solanoideae	Solaneae	Leptostemonum	Thomasiifolium	Solanum	1	Solanum depauperatum Dunal
Solanoideae	Solaneae	Leptostemonum	Erythrotrichum	Solanum	1	Solanum diamantinense Agra
						Solanum dianthophorum	12
Solanoideae	Solaneae	M Clade	Morelloid	Solanum	1	Solanum dianthum Rusby
Solanoideae	Solaneae	M Clade	Dulcamaroid	Solanum	1	Solanum dichroandrum Dunal
						Solanum didymacanthum	12
Solanoideae	Solaneae	Brevantherum	Brevantherum s.s.	Solanum	1	Solanum didymum Dunal		24
						Solanum diflorum		24	24.91		9	2	1			1.57
Solanoideae	Solaneae	Brevantherum	Brevantherum s.s.	Solanum	1	Solanum dillonii S.Knapp
			Carolinense	Solanum		Solanum dimidiatum	12, 36
Solanoideae	Solaneae	Leptostemonum	Carolinense	Solanum	1	Solanum dimidiatum	36	72
Solanoideae	Solaneae	Thelopodium		Solanum	1	Solanum dimorphandrum S.Knapp
Solanoideae	Solaneae	Leptostemonum	Old World-Australia	Solanum	1	Solanum dimorphispinum C.T.White	12
Solanoideae	Solaneae	Leptostemonum	Old World-Australia	Solanum	1	Solanum dioicum W.Fitzg.	12, 24
Solanoideae	Solaneae	Geminata	Geminata s.s.	Solanum	1	Solanum diphyllum L.	12
[truncated: 1,266 more rows]

## Sheet: Methods
Methods
A perusal of cytogenetic literature published until March 2021 was conducted on the main databases available online: IPCN (Goldblatt and Johnson, 1979 onwards), US National Library of Medicine, National Institutes of Health Search database (PubMed, 2021, https://www.ncbi.nlm.nih.gov/pubmed), Chromosome counts Database (CCDB, http://ccdb.tau.ac.il/; Rice et al., 2015), Scopus, https://www.scopus.c…
References:
Goldblatt P. and Johnson, D.E. (1979 onwards) Index to plant chromosome numbers. Missouri Botanical Garden, St. Louis.
Levan, A., Fredga, L., and Sandberg, A. (1964). Nomenclature for centromeric position on chromosomes. Hereditas, 52, 201–220.
Olmstead, R. G., Bohs, L., Migid, H. A., Santiago-Valentin, E., Garcia, V. F., and Collier, S. M. (2008). A molecular phylogeny of the Solanaceae. Taxon, 57(4), 1159-1181.
Rice, A., Glick, L., Abadi, S., Einhorn, M., Kopelman, N. M., Salman‐Minkov, A., Mayzel, J., Chay, O., and Mayrose, I. (2015). The Chromosome Counts Database (CCDB)–a community resource of plant chromosome numbers. New Phytol., 206(1), 19-26.
