# Supplementary material for: Chromosome Evolution in the Family Solanaceae
Source: Front Plant Sci. 2022 Jan 28;12:787590. doi: 10.3389/fpls.2021.787590 (PMC8832121; doi:10.3389/fpls.2021.787590)
Supplement: Supplementary file 7 [file Table_3.xlsx]

## Sheet: data sheet 2
Species	C
Quincula_lobata	0.85
Solanum_palitans	0.97
Solanum_appendiculatum	1.01
Hyoscyamus_albus	1.07
Solanum_taeniotrichum	1.07
Solanum_aviculare	1.08
Solanum_brevifolium	1.11
Atropa_belladonna	1.14
Solanum_macrocarpon	1.17
Salpiglossis_sinuata	1.2
Solanum_torvum	1.2
Solanum_fraxinifolium	1.27
Solanum_lidii	1.3
Solanum_caripense	1.35
Nicandra_physalodes	1.36
Solanum_palustre	1.36
Withania_somnifera	1.37
Solanum_laciniatum	1.38
Solanum_tripartitum	1.42
Solanum_valdiviense	1.42
Solanum_carolinense	1.45
Solanum_amygdalifolium	1.47
Metternichia_princeps	1.5
Solanum_lasiocarpum	1.5
Solanum_vespertilio	1.5
Solanum_aligerum	1.54
Solanum_viarum	1.54
Solanum_multispinum	1.57
Solanum_muricatum	1.57
Exodeconus_flavus	1.58
Solanum_sandwicense	1.61
Hyoscyamus_pusillus	1.65
Solanum_elaeagnifolium	1.65
Lycium_nodosum	1.67
Lycium_vimineum	1.67
Lycium_cuneatum	1.69
Solanum_okadae	1.69
Lycium_ameghinoi	1.7
Lycium_gilliesianum	1.72
Solanum_reductum	1.72
Solanum_vestissimum	1.72
Solanum_abutiloides	1.73
Solanum_tenuispinum	1.73
Solanum_atropurpureum	1.75
Solanum_triflorum	1.78
Lycium_infaustum	1.79
Nicotiana_acuminata	1.79
Solanum_myriacanthum	1.79
Solanum_pallidum	1.79
Solanum_paniculatum	1.79
Lycium_tenue	1.8
Solanum_chilense	1.82
Solanum_chmielewskii	1.82
Lycium_ciliatum	1.84
Nicotiana_alata	1.85
Solanum_aculeatissimum	1.86
Solanum_americanum	1.87
Solanum_boliviense	1.87
Solanum_peruvianum	1.88
Lycium_americanum	1.89
Lycium_chanar	1.89
Lycium_fuscum	1.89
Solanum_pennellii	1.89
Lycium_stenophyllum	1.9
Solanum_crinitum	1.9
Nicotiana_glauca	1.92
Hyoscyamus_niger	1.93
Lycium_oxycarpum	1.93
Lycium_morongii	1.94
Solanum_acerifolium	1.94
Lycianthes_lycioides	1.95
Lycium_tenuispinosum	1.95
Solanum_argentinum	1.95
Solanum_pimpinellifolium	1.95
Solanum_capsicoides	1.98
Solanum_habrochaites	1.98
Solanum_chrysotrichum	2.01
Solanum_lycocarpum	2.01
Lycium_ferocissimum	2.02
Solanum_nigrum	2.03
Datura_stramonium	2.04
Solanum_incarceratum	2.05
Lycium_boerhaviifolium	2.07
Lycium_minutifolium	2.07
Solanum_mauritianum	2.07
Lycium_elongatum	2.08
Nicotiana_suaveolens	2.08
Solanum_fiebrigii	2.08
Solanum_neorickii	2.08
Lycium_bosciifolium	2.09
Solanum_sessiliflorum	2.1
Jaltomata_sinuosa	2.11
Lycium_cestroides	2.14
Lycium_chilense	2.14
Nicotiana_paniculata	2.15
Solanum_glutinosum	2.16
Nierembergia_repens	2.17
Solanum_scabrum	2.18
Lycianthes_rantonnetii	2.2
Nierembergia_graveolens	2.21
Solanum_repandum	2.21
Chamaesaracha_coronopus	2.22
Nierembergia_rigida	2.22
Nierembergia_rivularis	2.22
Datura_discolor	2.23
Lycium_amoenum	2.23
Solanum_cheesmaniae	2.23
Solanum_dulcamara	2.24
Nierembergia_veitchii	2.25
Solanum_albidum	2.27
Hyoscyamus_muticus	2.29
Solanum_sisymbriifolium	2.3
Solanum_hirtum	2.31
Lycium_rachidocladum	2.33
Nierembergia_scoparia	2.33
Physalis_acutifolia	2.33
Solanum_stagnale	2.33
Solanum_asperolanatum	2.34
Solanum_hieronymi	2.34
Trianaea_nobilis	2.34
Solanum_incanum	2.35
Physalis_peruviana	2.36
Nierembergia_aristata	2.39
Physalis_heterophylla	2.39
Datura_metel	2.4
Solanum_palinacanthum	2.4
Physalis_ignota	2.42
Physalis_pruinosa	2.42
Lycium_fremontii	2.44
Physalis_mollis	2.45
Physalis_lagascae	2.47
Trozelia_umbellata	2.48
Lycium_pallidum	2.5
Physalis_angulata	2.52
Bouchetia_anomala	2.54
Solanum_lycopersicoides	2.54
Lycium_parishii	2.55
Solanum_pseudolulo	2.55
Jaltomata_procumbens	2.57
Solanum_pectinatum	2.58
Nierembergia_calycina	2.59
Solanum_felinum	2.59
Nierembergia_ericoides	2.61
Lycium_australe	2.62
Deprea_nieva	2.64
Solanum_wrightii	2.64
Nolana_crassulifolia	2.67
Iochroma_gesnerioides	2.69
Datura_inoxia	2.73
Nierembergia_tucumanensis	2.75
Nierembergia_browallioides	2.76
Deprea_bitteriana	2.79
Hyoscyamus_turcomanicus	2.81
Nicotiana_otophora	2.82
Nierembergia_hatschbachii	2.82
Nierembergia_linariifolia	2.82
Deprea_pauciflora	2.84
Nierembergia_pulchella	2.84
Solanum_urticans	2.87
Lycium_californicum	2.89
Solanum_jabrense	2.89
Solanum_thomasiifolium	2.91
Solanum_candidum	2.92
Solanum_platense	2.93
Deprea_zamorae	2.95
Deprea_subtriflora	2.96
Iochroma_parvifolium	2.97
Solanum_aethiopicum	2.98
Vassobia_breviflora	2.98
Deprea_cuyacensis	3.01
Solanum_hexandrum	3.01
Alkekengi_officinarum	3.02
Nicotiana_plumbaginifolia	3.02
Solanum_robustum	3.11
Solanum_anguivi	3.15
Eriolarynx_lorentzii	3.22
Capsicum_rhomboideum	3.24
Dunalia_spinosa	3.24
Deprea_sachapapa	3.25
Physalis_viscosa	3.25
Deprea_maculatifolia	3.28
Dunalia_brachyacantha	3.37
Sclerophylax_adnatifolia	3.37
Nicotiana_longiflora	3.46
Deprea_glabra	3.5
Combera_paradoxa	3.51
Eriolarynx_fasciculata	3.56
Eriolarynx_australis	3.62
Saracha_quitensis	3.74
Dyssochroma_viridiflorum	3.78
Brugmansia_sanguinea	3.84
Iochroma_arborescens	3.85
Iochroma_loxense	3.99
Iochroma_edule	4.04
Capsicum_galapagoense	4.05
Witheringia_solanacea	4.08
Solanum_crispum	4.09
Anisodus_carniolicoides	4.11
Anisodus_tanguticus	4.14
Saracha_punctata	4.15
Anisodus_acutangulus	4.16
Anisodus_luridus	4.17
Atropanthe_sinensis	4.17
Jaborosa_sativa	4.17
Sclerophylax_spinescens	4.17
Jaborosa_integrifolia	4.22
Brunfelsia_uniflora	4.41
Iochroma_cyaneum	4.48
Przewalskia_tangutica	4.55
Trozelia_grandiflora	4.56
Solanum_laxum	4.77
Calliphysalis_carpenteri	4.85
Latua_pubiflora	4.92
Solanum_pinnatisectum	4.94
Nicotiana_tomentosiformis	5
Pantacantha_ameghinoi	5.02
Capsicum_chinense	5.11
Nolana_stenophylla	5.25
Nolana_villosa	5.25
Capsicum_recurvatum	5.27
Solanum_cajanumense	5.32
Athenaea_sellowiana	5.34
Solanum_glaucophyllum	5.38
Benthamiella_azorella	5.45
Athenaea_fasciculata	5.47
Capsicum_frutescens	5.55
Capsicum_chacoense	5.68
Capsicum_tovarii	5.73
Capsicum_cardenasii	5.75
Capsicum_eximium	5.77
Capsicum_pereirae	5.78
Solanum_betaceum	5.81
Nicotiana_sylvestris	5.92
Nolana_divaricata	6.13
Solanum_fusiforme	6.34
Solanum_confusum	6.59
Capsicum_pubescens	6.71
Solanum_diploconos	6.74
Capsicum_campylopodium	6.78
Physalis_crassifolia	6.8
Solanum_stuckertii	6.99
Capsicum_schottianum	7.21
Cestrum_strigilatum	7.21
Vestia_foetida	7.21
Solanum_sibundoyense	7.45
Solanum_luteoalbum	7.71
Cestrum_nocturnum	8.2
Capsicum_flexuosum	8.64
Solanum_unilobum	8.98
Sessea_corymbiflora	10.52
