# Supplementary material for: Chromosome Evolution in the Family Solanaceae
Source: Front Plant Sci. 2022 Jan 28;12:787590. doi: 10.3389/fpls.2021.787590 (PMC8832121; doi:10.3389/fpls.2021.787590)
Supplement: Supplementary file 8 [file Table_4.xlsx]

## Sheet: data sheet 3
Species	TL
Solanum_palitans	11.68
Solanum_appendiculatum	12.14
Exodeconus_flavus	12.79
Solanum_taeniotrichum	12.9
Solanum_brevifolium	13.41
Solanum_torvum	14.7
Solanum_fraxinifolium	15.3
Solanum_lidii	15.85
Solanum_caripense	16.21
Solanum_palustre	16.3
Solanum_valdiviense	17.05
Solanum_tripartitum	17.1
Nierembergia_repens	17.34
Solanum_carolinense	17.4
Solanum_amygdalifolium	17.57
Nierembergia_graveolens	17.68
Nierembergia_rivularis	17.75
Nierembergia_rigida	17.76
Nierembergia_veitchii	17.98
Solanum_vespertilio	18.4
Solanum_aligerum	18.53
Quincula_lobata	18.79
Solanum_muricatum	18.84
Solanum_multispinum	18.85
Nierembergia_aristata	19.15
Solanum_sandwicense	19.34
Solanum_platense	19.44
Solanum_paniculatum	19.45
Metternichia_princeps	19.5
Solanum_elaeagnifolium	19.71
Lycium_vimineum	20.01
Lycium_nodosum	20.03
Lycium_ameghinoi	20.2
Solanum_okadae	20.26
Bouchetia_anomala	20.33
Lycium_cuneatum	20.34
Solanum_peruvianum	20.36
Solanum_atropurpureum	20.48
Lycium_gilliesianum	20.66
Nierembergia_calycina	20.73
Solanum_tenuispinum	20.81
Solanum_adscendens	20.91
Nierembergia_scoparia	20.97
Solanum_mauritianum	21.04
Solanum_triflorum	21.41
Lycium_infaustum	21.52
Solanum_myriacanthum	21.53
Solanum_pallidum	21.53
Lycium_ciliatum	21.62
Lycium_tenue	21.65
Solanum_chilense	21.83
Solanum_chmielewskii	21.88
Nierembergia_tucumanensis	21.98
Nierembergia_browallioides	22.09
Lycium_ferocissimum	22.16
Solanum_aculeatissimum	22.28
Solanum_boliviense	22.37
Nierembergia_hatschbachii	22.53
Nierembergia_linariifolia	22.53
Lycium_chanar	22.68
Nierembergia_pulchella	22.69
Lycium_fuscum	22.7
Lycium_americanum	22.74
Solanum_crinitum	22.79
Lycium_stenophyllum	22.9
Solanum_reductum	23.02
Lycium_oxycarpum	23.22
Lycium_morongii	23.23
Solanum_acerifolium	23.33
Solanum_pimpinellifolium	23.38
Solanum_argentinum	23.4
Lycianthes_lycioides	23.45
Nierembergia_ericoides	23.45
Lycium_tenuispinosum	23.48
Solanum_viarum	23.67
Solanum_habrochaites	23.7
Solanum_capsicoides	23.72
Lycium_boerhaviifolium	23.87
Solanum_aethiopicum	23.9
Solanum_abutiloides	23.95
Solanum_chrysotrichum	24.09
Solanum_lycocarpum	24.09
Solanum_americanum	24.38
Datura_stramonium	24.51
Lycium_chilense	24.57
Solanum_incarceratum	24.61
Solanum_pennellii	24.83
Solanum_fiebrigii	24.9
Solanum_neorickii	24.92
Lycium_minutifolium	24.93
Solanum_cheesmaniae	24.94
Lycium_elongatum	25.01
Solanum_sessiliflorum	25.03
Lycium_bosciifolium	25.04
Jaltomata_sinuosa	25.37
Lycium_cestroides	25.78
Solanum_glutinosum	25.91
Lycianthes_rantonnetii	26.38
Solanum_repandum	26.57
Lycium_amoenum	26.76
Solanum_vestissimum	26.96
Solanum_albidum	27.28
Solanum_hirtum	27.76
Physalis_acutifolia	28
Lycium_rachidocladum	28.01
Solanum_stagnale	28.02
Solanum_hieronymi	28.07
Solanum_asperolanatum	28.12
Trianaea_nobilis	28.13
Solanum_dulcamara	28.22
Solanum_incanum	28.28
Solanum_violaceum	28.32
Physalis_heterophylla	28.72
Solanum_palinacanthum	28.81
Physalis_pruinosa	29
Solanum_lasiocarpum	29.01
Physalis_ignota	29.02
Lycium_fremontii	29.24
Solanum_sisymbriifolium	29.34
Physalis_mollis	29.35
Physalis_lagascae	29.65
Trozelia_umbellata	29.68
Datura_metel	29.92
Lycium_pallidum	29.98
Nicotiana_plumbaginifolia	30.19
Solanum_lycopersicoides	30.43
Solanum_pseudolulo	30.66
Lycium_parishii	30.67
Jaltomata_procumbens	30.83
Solanum_pectinatum	31.07
Solanum_felinum	31.08
Lycium_australe	31.43
Solanum_wrightii	31.64
Deprea_nieva	31.67
Solanum_anguivi	31.86
Nolana_crassulifolia	32.05
Iochroma_gesnerioides	32.32
Datura_inoxia	32.7
Hyoscyamus_niger	32.8
Deprea_bitteriana	33.44
Deprea_pauciflora	34.12
Atropanthe_sinensis	34.23
Solanum_urticans	34.38
Solanum_jabrense	34.7
Lycium_californicum	34.73
Solanum_thomasiifolium	34.89
Solanum_candidum	35.05
Deprea_zamorae	35.45
Deprea_subtriflora	35.49
Vassobia_breviflora	35.74
Solanum_hexandrum	36.06
Deprea_cuyacensis	36.11
Alkekengi_officinarum	36.27
Deprea_maculatifolia	37.22
Solanum_robustum	37.29
Deprea_glabra	37.77
Combera_paradoxa	38.62
Eriolarynx_lorentzii	38.64
Physalis_viscosa	38.95
Deprea_sachapapa	38.97
Hyoscyamus_muticus	39.86
Dunalia_brachyacantha	40.42
Anisodus_acutangulus	41.58
Sclerophylax_adnatifolia	41.7
Capsicum_rhomboideum	42.13
Eriolarynx_fasciculata	42.74
Eriolarynx_australis	43.36
Anisodus_tanguticus	44.53
Anisodus_luridus	44.8
Saracha_quitensis	44.86
Dyssochroma_viridiflorum	45.35
Brugmansia_sanguinea	46.15
Anisodus_carniolicoides	46.25
Hyoscyamus_turcomanicus	47.89
Iochroma_loxense	47.94
Iochroma_edule	48.46
Capsicum_galapagoense	48.66
Witheringia_solanacea	49
Solanum_crispum	49.15
Iochroma_arborescens	49.19
Saracha_punctata	49.75
Jaborosa_sativa	50.06
Sclerophylax_spinescens	50.12
Brunfelsia_uniflora	50.51
Jaborosa_integrifolia	50.7
Chamaesaracha_coronopus	53.23
Datura_discolor	53.75
Iochroma_cyaneum	53.76
Trozelia_grandiflora	54.73
Pantacantha_ameghinoi	55.17
Hyoscyamus_pusillus	56.12
Physalis_peruviana	56.66
Solanum_laxum	57.24
Vestia_foetida	57.7
Calliphysalis_carpenteri	58.22
Latua_pubiflora	59.02
Solanum_pinnatisectum	59.3
Benthamiella_azorella	59.92
Nicotiana_tomentosiformis	60.01
Physalis_angulata	60.39
Capsicum_chinense	61.34
Solanum_nigrum	61.88
Nolana_villosa	63.02
Nolana_stenophylla	63.07
Cestrum_strigilatum	63.3
Solanum_cajanumense	63.91
Solanum_laciniatum	64.01
Athenaea_sellowiana	64.08
Solanum_glaucophyllum	64.63
Athenaea_fasciculata	65.68
Przewalskia_tangutica	66.48
Capsicum_frutescens	66.63
Capsicum_chacoense	68.14
Capsicum_recurvatum	68.55
Capsicum_tovarii	68.67
Capsicum_cardenasii	69.01
Capsicum_eximium	69.27
Solanum_betaceum	69.77
Nicotiana_sylvestris	71
Iochroma_parvifolium	71.09
Nolana_divaricata	73.6
Capsicum_pereirae	75.19
Solanum_fusiforme	76.09
Dunalia_spinosa	77.82
Solanum_scabrum	78.32
Solanum_confusum	79.05
Capsicum_pubescens	80.53
Withania_somnifera	80.54
Physalis_crassifolia	81.6
Solanum_diploconos	82.21
Solanum_stuckertii	83.89
Sessea_corymbiflora	84.2
Capsicum_campylopodium	88.13
Solanum_sibundoyense	89.42
Solanum_luteoalbum	92.57
Capsicum_schottianum	93.71
Capsicum_flexuosum	103.69
Solanum_unilobum	107.88
