# Supplementary material for: Chromosome Evolution in the Family Solanaceae
Source: Front Plant Sci. 2022 Jan 28;12:787590. doi: 10.3389/fpls.2021.787590 (PMC8832121; doi:10.3389/fpls.2021.787590)
Supplement: Supplementary file 9 [file Table_5.xlsx]

## Sheet: data sheet 4
Species	r
Nierembergia_pulchella	1.11
Nierembergia_hatschbachii	1.14
Nierembergia_linariifolia	1.14
Iochroma_cyaneum	1.15
Lycium_parishii	1.15
Brugmansia_sanguinea	1.16
Vestia_foetida	1.16
Lycium_chanar	1.17
Lycium_stenophyllum	1.17
Nierembergia_tucumanensis	1.17
Dunalia_brachyacantha	1.18
Lycium_cuneatum	1.18
Nierembergia_browallioides	1.18
Lycium_californicum	1.19
Solanum_neorickii	1.19
Lycium_chilense	1.2
Lycium_morongii	1.2
Eriolarynx_australis	1.21
Iochroma_edule	1.21
Lycium_ciliatum	1.21
Lycium_minutifolium	1.21
Nierembergia_graveolens	1.21
Nierembergia_repens	1.21
Vassobia_breviflora	1.21
Capsicum_chinense	1.22
Capsicum_eximium	1.22
Lycium_americanum	1.22
Lycium_boerhaviifolium	1.22
Lycium_cestroides	1.22
Lycium_elongatum	1.22
Lycium_fuscum	1.22
Lycium_ruthenicum	1.22
Lycium_tenuispinosum	1.22
Nicotiana_longiflora	1.22
Nierembergia_calycina	1.22
Solanum_valdiviense	1.22
Dunalia_spinosa	1.23
Iochroma_parvifolium	1.23
Lycium_ameghinoi	1.23
Lycium_barbarum	1.23
Solanum_hexandrum	1.23
Lycianthes_rantonnetii	1.24
Lycium_vimineum	1.24
Dyssochroma_viridiflorum	1.25
Lycium_australe	1.25
Lycium_bosciifolium	1.25
Lycium_chinense	1.25
Lycium_gilliesianum	1.25
Lycium_infaustum	1.25
Trianaea_nobilis	1.25
Eriolarynx_fasciculata	1.26
Saracha_punctata	1.26
Sclerophylax_spinescens	1.26
Sessea_corymbiflora	1.26
Capsicum_cardenasii	1.27
Lycianthes_lycioides	1.27
Lycium_nodosum	1.27
Saracha_quitensis	1.27
Lycium_rachidocladum	1.28
Lycium_tenue	1.28
Nierembergia_veitchii	1.28
Sclerophylax_adnatifolia	1.28
Solanum_jabrense	1.28
Lycium_amoenum	1.29
Metternichia_princeps	1.29
Nierembergia_aristata	1.29
Alkekengi_officinarum	1.3
Atropa_belladonna	1.3
Benthamiella_azorella	1.3
Iochroma_loxense	1.3
Lycium_ferocissimum	1.3
Lycium_oxycarpum	1.3
Lycium_pallidum	1.31
Nolana_stenophylla	1.31
Solanum_glutinosum	1.31
Solanum_pimpinellifolium	1.31
Capsicum_tovarii	1.32
Combera_paradoxa	1.32
Eriolarynx_lorentzii	1.32
Iochroma_arborescens	1.32
Nolana_crassulifolia	1.32
Solanum_elaeagnifolium	1.32
Solanum_pectinatum	1.32
Trozelia_grandiflora	1.32
Capsicum_chacoense	1.33
Latua_pubiflora	1.33
Pantacantha_ameghinoi	1.33
Solanum_chmielewskii	1.33
Atropanthe_sinensis	1.34
Cestrum_strigilatum	1.34
Deprea_pauciflora	1.34
Iochroma_gesnerioides	1.34
Nicotiana_alata	1.34
Nierembergia_rivularis	1.34
Solanum_aculeatissimum	1.34
Solanum_torvum	1.34
Nolana_villosa	1.35
Przewalskia_tangutica	1.35
Solanum_chrysotrichum	1.35
Capsicum_pubescens	1.36
Deprea_parviflora	1.36
Solanum_robustum	1.36
Solanum_okadae	1.37
Trozelia_umbellata	1.37
Jaltomata_sinuosa	1.38
Solanum_sandwicense	1.38
Calliphysalis_carpenteri	1.39
Capsicum_galapagoense	1.39
Deprea_glabra	1.39
Jaltomata_procumbens	1.39
Nolana_divaricata	1.39
Anisodus_tanguticus	1.4
Nierembergia_ericoides	1.4
Solanum_abutiloides	1.4
Solanum_asperolanatum	1.4
Solanum_stagnale	1.4
Capsicum_frutescens	1.41
Nierembergia_rigida	1.41
Solanum_albidum	1.41
Athenaea_sellowiana	1.42
Cestrum_nocturnum	1.42
Deprea_bitteriana	1.42
Hyoscyamus_niger	1.42
Solanum_amygdalifolium	1.42
Anisodus_acutangulus	1.43
Deprea_zamorae	1.43
Solanum_chilense	1.43
Solanum_lycopersicoides	1.43
Bouchetia_anomala	1.44
Deprea_subtriflora	1.44
Solanum_felinum	1.44
Solanum_habrochaites	1.44
Solanum_hieronymi	1.44
Anisodus_carniolicoides	1.45
Solanum_atropurpureum	1.45
Deprea_sachapapa	1.46
Solanum_multispinum	1.46
Witheringia_solanacea	1.46
Nierembergia_scoparia	1.47
Solanum_hirtum	1.47
Solanum_myriacanthum	1.47
Solanum_viarum	1.47
Brunfelsia_uniflora	1.49
Capsicum_recurvatum	1.49
Solanum_incarceratum	1.49
Capsicum_flexuosum	1.5
Jaborosa_integrifolia	1.5
Salpiglossis_sinuata	1.5
Solanum_thomasiifolium	1.51
Solanum_vespertilio	1.51
Hyoscyamus_turcomanicus	1.52
Solanum_argentinum	1.52
Solanum_capsicoides	1.52
Solanum_paniculatum	1.52
Anisodus_luridus	1.53
Athenaea_fasciculata	1.53
Solanum_repandum	1.53
Solanum_appendiculatum	1.54
Solanum_dulcamara	1.54
Solanum_pseudolulo	1.54
Nicotiana_paniculata	1.55
Solanum_crinitum	1.55
Solanum_fiebrigii	1.55
Solanum_fusiforme	1.55
Solanum_taeniotrichum	1.55
Solanum_nigrum	1.56
Hyoscyamus_pusillus	1.57
Solanum_betaceum	1.57
Deprea_maculatifolia	1.59
Solanum_sisymbriifolium	1.59
Capsicum_rhomboideum	1.6
Solanum_aligerum	1.6
Solanum_boliviense	1.6
Solanum_macrocarpon	1.6
Solanum_wrightii	1.61
Solanum_carolinense	1.62
Solanum_lidii	1.62
Solanum_mauritianum	1.62
Solanum_pallidum	1.62
Solanum_crispum	1.63
Solanum_palustre	1.63
Solanum_confusum	1.64
Solanum_lycocarpum	1.64
Solanum_platense	1.64
Solanum_tripartitum	1.65
Solanum_americanum	1.66
Solanum_brevifolium	1.66
Solanum_candidum	1.66
Deprea_nieva	1.67
Solanum_urticans	1.68
Physalis_heterophylla	1.69
Solanum_adscendens	1.69
Solanum_stuckertii	1.69
Solanum_tenuispinum	1.69
Hyoscyamus_albus	1.7
Jaborosa_sativa	1.7
Solanum_caripense	1.7
Solanum_reductum	1.7
Exodeconus_flavus	1.71
Quincula_lobata	1.72
Solanum_acerifolium	1.72
Hyoscyamus_muticus	1.73
Datura_metel	1.74
Solanum_aviculare	1.75
Solanum_glaucophyllum	1.75
Physalis_ignota	1.77
Solanum_diploconos	1.77
Physalis_angulata	1.78
Deprea_cuyacensis	1.79
Datura_stramonium	1.8
Physalis_mollis	1.8
Chamaesaracha_coronopus	1.81
Solanum_anguivi	1.82
Solanum_fraxinifolium	1.84
Solanum_palitans	1.84
Nicandra_physalodes	1.85
Nicotiana_sylvestris	1.86
Physalis_viscosa	1.87
Solanum_scabrum	1.88
Solanum_vestissimum	1.88
Physalis_acutifolia	1.91
Solanum_pinnatisectum	1.93
Solanum_sessiliflorum	1.95
Capsicum_schottianum	1.97
Nicotiana_otophora	1.97
Nicotiana_suaveolens	2.1
Datura_inoxia	2.18
Capsicum_pereirae	2.19
Physalis_peruviana	2.23
Physalis_pruinosa	2.25
Solanum_laxum	2.27
Nicotiana_tomentosiformis	2.31
Solanum_palinacanthum	2.38
Solanum_triflorum	2.38
Solanum_lasiocarpum	2.41
Nicotiana_glauca	2.44
Solanum_muricatum	2.57
Physalis_lagascae	2.63
Physalis_crassifolia	2.77
Nicotiana_acuminata	2.78
Withania_somnifera	3.75
